# Supplementary material for: Prognostic PET [11C]-acetate uptake is associated with hypoxia gene expression in patients with late-stage hepatocellular carcinoma – a bench to bed study
Source: Cancer Imaging. 2024 Mar 22;24:42. doi: 10.1186/s40644-024-00685-9 (PMC10958914; doi:10.1186/s40644-024-00685-9)
Supplement: Supplementary file 2 — Supplementary Material 2. [file 40644_2024_685_MOESM2_ESM.xlsx]

## Sheet: Supplementary Table legend
Supplementary Table 1. Full differential expression gene list with logFC and significance between HAL and control groups. For the analysis genes were considered significant with adj-p < 0.01 and abs(logFC) > 0.5
Supplementary Table 2. NTP prediction for all TCGA HCC samples. Only samples with FDR < 0.2 were included for further analysis.

## Sheet: Supplementary Table 1
Gene	baseMean	log2FoldChange	lfcSE	stat	pvalue	padj
COL6A3	296.272	1.35596	0.182914	7.41308	1.23403346786036e-13	1.61819e-09
IDS	9535.34	0.444033	0.0644736	6.88705	5.69602509006838e-12	3.7346e-08
PPP1R14D	671.863	-0.966892	0.150311	-6.43261	1.25427442911521e-10	4.11183e-07
C8G	165.377	-1.02032	0.158292	-6.44586	1.14949261913663e-10	4.11183e-07
DKK1	2086.62	0.941514	0.14782	6.36932	1.89864879199291e-10	4.554e-07
DCBLD2	13501.1	0.731481	0.115102	6.35504	2.08373575245867e-10	4.554e-07
TFF1	1640.28	-1.17858	0.188979	-6.23657	4.47281408671665e-10	8.37886e-07
MYO7B	285.375	-1.10886	0.180948	-6.12804	8.89700372482176e-10	1.30256e-06
KDR	173.256	0.973102	0.158815	6.12727	8.94001551442533e-10	1.30256e-06
FXYD3	2634.42	-1.0562	0.175481	-6.0189	1.75610274451128e-09	2.30278e-06
SELENBP1	2126.49	-0.553893	0.0928774	-5.9637	2.46584335103729e-09	2.93951e-06
CDHR5	2757.06	-0.506178	0.0858786	-5.89411	3.76703059610422e-09	4.11642e-06
DHRS3	4502.96	-0.419247	0.0718176	-5.83767	5.29369483146348e-09	4.33851e-06
IRS1	1776.29	0.499631	0.0855088	5.84303	5.12598585193956e-09	4.33851e-06
C6orf222	106.566	-1.77436	0.302928	-5.85737	4.7024746694434e-09	4.33851e-06
ALDOB	312.908	-1.21642	0.207861	-5.85207	4.85479152565722e-09	4.33851e-06
SLC6A13	46.1067	-1.4332	0.249547	-5.74321	9.2896857435895e-09	7.16563e-06
IL7R	564.892	1.37922	0.24265	5.68398	1.31598321541365e-08	9.58694e-06
KIRREL	3145.99	0.53117	0.0940582	5.64725	1.63034812606079e-08	1.03461e-05
ELK3	2290.64	0.526966	0.0932699	5.6499	1.6053795802533e-08	1.03461e-05
FLNA	86216.7	0.45406	0.0804433	5.64447	1.65688667811263e-08	1.03461e-05
ITGA6	14944.1	0.552197	0.101989	5.41427	6.15386282385544e-08	3.66798e-05
STAP2	685.355	-0.631871	0.117047	-5.39845	6.72177842515534e-08	3.83229e-05
THBS1	5515.63	0.510908	0.0958588	5.3298	9.83232450730439e-08	5.37214e-05
COL5A3	309.742	-0.760943	0.145575	-5.22715	1.72138337328878e-07	8.68173e-05
MUC20	488.161	-0.772745	0.147691	-5.23217	1.67528309973527e-07	8.68173e-05
TFF3	1691.22	-0.819156	0.157594	-5.19789	2.01563376109369e-07	9.78926e-05
JAG1	9442.8	0.502736	0.0971774	5.17339	2.29890341678538e-07	0.000107663
SLC38A2	8829.64	0.67301	0.130263	5.16657	2.38431726625898e-07	0.000107812
RASAL2	1140.48	0.421283	0.0816902	5.15708	2.5082807694941e-07	0.000109637
TRIM15	668.826	-0.419585	0.0815646	-5.14421	2.68653744135291e-07	0.000113641
ITGAV	13212.2	0.650217	0.126585	5.13662	2.7972136387755e-07	0.000114625
LTBP1	2124.36	0.597216	0.116553	5.12396	2.99180202866794e-07	0.000115387
NRP2	990.371	0.674033	0.131478	5.12657	2.95071865063685e-07	0.000115387
SOAT2	89.9485	-1.19652	0.233967	-5.11406	3.15307091714143e-07	0.000118132
FOXQ1	2391.16	0.467997	0.0920369	5.08488	3.67860472706035e-07	0.000133226
TMEM141	6743.21	-0.720903	0.141889	-5.08077	3.75915481780898e-07	0.000133226
CLMP	123.924	1.08401	0.214423	5.05547	4.29339209664401e-07	0.000144357
TTLL6	166.188	-0.880204	0.174043	-5.05739	4.25043321493999e-07	0.000144357
VEZF1	2677.39	0.327792	0.0652532	5.02338	5.0769366163925e-07	0.000166435
CES3	255.13	-0.798547	0.159574	-5.00424	5.60828382223644e-07	0.000175099
LGI4	1144.41	-1.05136	0.209976	-5.00705	5.52704918568973e-07	0.000175099
RPL13A	3691.69	-0.454452	0.0917073	-4.95546	7.216081104105e-07	0.000220057
SPRY1	1047.77	0.445377	0.090239	4.93552	7.99363586808808e-07	0.000238229
ETS1	1282.22	0.545288	0.111281	4.90009	9.57927580159221e-07	0.00027914
NAV3	1079.05	0.726143	0.148817	4.87943	1.06394918480944e-06	0.000284726
EVA1A	596.179	0.571331	0.117016	4.8825	1.04750497736042e-06	0.000284726
LAMA4	2040.29	0.426092	0.0873057	4.88046	1.05838940583926e-06	0.000284726
ADAM9	12499	0.60089	0.123048	4.88336	1.04292877303081e-06	0.000284726
MACF1	3511.09	0.45399	0.093214	4.87041	1.11367763973446e-06	0.000285003
KIAA0754	600.957	0.88043	0.180858	4.86807	1.12693999289839e-06	0.000285003
ITGB1	13555	0.59084	0.121385	4.8675	1.13018752944555e-06	0.000285003
RPS4X	35429.7	-0.261744	0.0538696	-4.85885	1.18068486264073e-06	0.000292119
TNFRSF21	5214.32	0.493289	0.101808	4.8453	1.26421790663609e-06	0.000306994
ARHGAP29	1485.07	0.520036	0.108221	4.80531	1.54509760012904e-06	0.000361801
ACTN1	5933.41	0.253246	0.0526656	4.80856	1.52019533889221e-06	0.000361801
CDC42EP5	141.125	-1.11132	0.231568	-4.7991	1.59377694031319e-06	0.000366653
NCEH1	2850.62	0.584921	0.122349	4.78076	1.74635949770494e-06	0.000394828
IFFO2	911.695	0.606326	0.127178	4.76754	1.86488968450678e-06	0.00041448
LCN15	86.3106	-0.999111	0.210738	-4.74101	2.12659784223352e-06	0.000464768
SYT7	805.542	-0.91215	0.192693	-4.73369	2.20470349086443e-06	0.000466295
ADAM19	383.017	0.718724	0.151729	4.7369	2.17013437631544e-06	0.000466295
XPR1	3050.23	0.52307	0.110628	4.72819	2.26524850588223e-06	0.000471495
S100P	9773.88	-0.381127	0.0806693	-4.72456	2.30617103630138e-06	0.000472513
HAS3	790.274	0.700255	0.148407	4.71849	2.37602964556064e-06	0.000479337
HPGD	3387.76	0.657449	0.14047	4.68034	2.86393076565853e-06	0.000560518
DST	9648.38	0.563277	0.120322	4.68143	2.84877934573869e-06	0.000560518
ELF3	14268.9	-0.571886	0.122381	-4.67301	2.96823552302042e-06	0.000564094
SEMA3A	505.623	0.624057	0.133469	4.67567	2.92994684451539e-06	0.000564094
ENAH	5423	0.414524	0.0888033	4.66788	3.04317185297125e-06	0.000570073
PLBD2	2547	0.400733	0.0859826	4.66063	3.15245852155481e-06	0.000582228
ESAM	1136.41	0.62158	0.133975	4.63952	3.49219182811065e-06	0.000636015
MPST	3113.07	-0.462591	0.0999223	-4.6295	3.66543081476824e-06	0.000658422
PKLR	33.5767	-1.18403	0.256761	-4.61143	3.99903276629215e-06	0.00069456
NTN4	1594.97	0.614557	0.133371	4.60788	4.06791724015798e-06	0.00069456
TJP1	3858.63	0.499216	0.108352	4.60734	4.07848283532393e-06	0.00069456
SYNE1	581.52	0.587122	0.127299	4.61216	3.98498178328132e-06	0.00069456
PNKD	2641.96	-0.4543	0.0989294	-4.59216	4.3867695919125e-06	0.000737483
SYNE2	2113.51	0.559605	0.122169	4.5806	4.63648061073201e-06	0.000755126
RAB40C	1500.99	-0.472814	0.103249	-4.57934	4.66447187297326e-06	0.000755126
KLHL4	278.751	1.0192	0.22244	4.58192	4.60723664197303e-06	0.000755126
TSPAN1	825.213	-0.733833	0.160805	-4.56348	5.03122035174452e-06	0.000785409
TSPAN5	737.203	0.449154	0.0983498	4.5669	4.94986297284362e-06	0.000785409
IGF2R	9582.32	0.377371	0.0826632	4.56516	4.99104777088715e-06	0.000785409
HIF1A	4722.42	0.513432	0.112771	4.55287	5.29179058947178e-06	0.000816368
VGLL3	232.775	0.937876	0.206277	4.54668	5.44991346168679e-06	0.000830985
ZNRF3	692.507	0.49253	0.108651	4.53314	5.81128522708464e-06	0.000875901
MYC	5590.74	0.614553	0.13577	4.52643	5.99887341051868e-06	0.0008939
BBC3	1150.22	-0.97339	0.215384	-4.51932	6.203812119893e-06	0.000914052
SFI1	812.128	-0.575686	0.128001	-4.49749	6.87588882103214e-06	0.00100182
TNFRSF14	1231.71	-0.791467	0.176568	-4.48251	7.37692456898949e-06	0.00100499
ADIRF	2611.94	-0.635695	0.141585	-4.48985	7.12723960229323e-06	0.00100499
MIR210HG	439.076	-1.07401	0.239543	-4.48358	7.34017552430454e-06	0.00100499
YAP1	4417.03	0.482939	0.107757	4.48176	7.4028447477517e-06	0.00100499
MYO5A	2110.15	0.541116	0.120565	4.48816	7.18421583070513e-06	0.00100499
NRG1	155.178	0.694045	0.154891	4.48086	7.43412508938182e-06	0.00100499
NINJ1	2189.72	-0.392376	0.0874763	-4.48551	7.27391304234232e-06	0.00100499
ALS2CL	496.272	-1.11784	0.250638	-4.45998	8.19671158242481e-06	0.00107483
PPP2R3A	564.696	0.558924	0.125211	4.46385	8.05008591181849e-06	0.00107483
CD109	4034.62	0.693396	0.155416	4.46154	8.13715061681494e-06	0.00107483
SLC50A1	2529.64	-0.293333	0.0658417	-4.45514	8.38403541417476e-06	0.00107784
FXYD1	100.076	-1.02758	0.230604	-4.45605	8.34818250304741e-06	0.00107784
TGFB2	706.232	0.790439	0.177745	4.44703	8.70650686992366e-06	0.00110843
ARNTL2	3016.45	0.477694	0.107491	4.44403	8.82908577015717e-06	0.00111323
FGGY	412.375	-0.77332	0.174288	-4.43702	9.12113099562976e-06	0.00111781
HPN	285.733	-0.86436	0.194709	-4.43924	9.02762876434692e-06	0.00111781
ANXA5	10974.4	0.36304	0.0818089	4.43766	9.09406689357686e-06	0.00111781
LATS2	255.329	0.566074	0.128387	4.40911	1.03795984606558e-05	0.00126026
SEMA3C	738.7	0.778522	0.176671	4.40662	1.0499738898435e-05	0.00126315
GLTSCR2	8135.36	-0.547659	0.124582	-4.39598	1.10275960451394e-05	0.00131459
PMP22	1329.23	0.503828	0.114887	4.38541	1.15765750242677e-05	0.00135539
PTAR1	2184.88	0.793642	0.18091	4.38695	1.1495265145444e-05	0.00135539
RAB27B	2844.56	0.843941	0.192929	4.37436	1.21787766801254e-05	0.00141328
BID	3478.42	-0.311735	0.0713108	-4.37149	1.23398913174536e-05	0.00141941
WNT7B	86.6592	1.23126	0.281865	4.36826	1.25241847481608e-05	0.00142808
NR1H3	967.981	-0.431235	0.0988593	-4.36211	1.28813865847241e-05	0.00144611
TPT1	17469.9	-0.321434	0.0737253	-4.35989	1.30130726274362e-05	0.00144611
TMEM91	313.507	-0.841784	0.193001	-4.36156	1.29137205780426e-05	0.00144611
ATP2B4	1838.86	0.441996	0.10149	4.35506	1.33028350337702e-05	0.00146588
CDHR2	7809.72	-0.468046	0.10766	-4.34744	1.37737368556282e-05	0.00150513
IFRD1	3362.46	0.464156	0.106892	4.3423	1.40997785555518e-05	0.00152802
CYP4F12	253.791	-0.706123	0.162721	-4.33947	1.42829154607137e-05	0.00153518
CHD5	194.614	-1.06164	0.244783	-4.33705	1.44409249475418e-05	0.00153954
ASXL2	1469.87	0.758639	0.175296	4.32776	1.50633080539461e-05	0.0015802
MAGIX	596.525	-0.562269	0.129894	-4.32868	1.50007022690688e-05	0.0015802
NDRG4	197.61	1.23097	0.285177	4.31653	1.58503003383453e-05	0.0015866
SPAG4	287.152	-0.819448	0.189659	-4.32063	1.55582916740051e-05	0.0015866
ZSCAN12	178.872	0.696576	0.161297	4.31859	1.57028627490284e-05	0.0015866
CDKN1A	1596.84	-0.699524	0.16204	-4.31697	1.58183600686848e-05	0.0015866
LRP11	2229.9	0.350554	0.0812074	4.31677	1.58326659449051e-05	0.0015866
NOX1	161.559	-1.1144	0.258123	-4.31733	1.57931462636266e-05	0.0015866
SPATA13	863.087	0.355138	0.0824122	4.30929	1.63781714647851e-05	0.00162702
NRP1	5663.41	0.555855	0.129187	4.3027	1.68729383437677e-05	0.00165116
TMEM256	610.389	-0.500736	0.116368	-4.30304	1.68468445503663e-05	0.00165116
EPB41L4A-AS1	262.691	-0.790375	0.183771	-4.30087	1.70126972728555e-05	0.0016525
OAS3	8627.19	0.36505	0.0850129	4.29405	1.75444108217585e-05	0.00167927
VNN2	210.53	-0.656728	0.152913	-4.29479	1.7486227360498e-05	0.00167927
SIRT2	1768.36	-0.281621	0.0656766	-4.288	1.8028946207832e-05	0.00171314
ARHGAP21	4595.09	0.265357	0.0619501	4.2834	1.84061989009587e-05	0.00173641
TAOK1	4088.78	0.603108	0.141112	4.27397	1.92024391070998e-05	0.00179858
MSRB2	341.78	-0.561494	0.131738	-4.26219	2.02433422443551e-05	0.00183244
TM7SF2	323.094	-0.800564	0.187722	-4.26462	2.00243668173888e-05	0.00183244
RASSF8	427.672	0.768778	0.18044	4.26057	2.03905778556508e-05	0.00183244
CAPN12	1221.44	-0.918996	0.215705	-4.26044	2.04024134843672e-05	0.00183244
ALPI	93.8403	-0.883133	0.207206	-4.2621	2.02513607616117e-05	0.00183244
ANKIB1	2020.08	0.448877	0.105236	4.26543	1.99520518095715e-05	0.00183244
SPRED3	213.459	0.744423	0.175144	4.25035	2.1343737376228e-05	0.00190395
EFNA3	474.227	-0.537567	0.126545	-4.24803	2.1565765610132e-05	0.00190444
TOMM7	2317.62	-0.389371	0.0917025	-4.24602	2.17596910269026e-05	0.00190444
TLR4	537.965	0.358209	0.0843686	4.24576	2.17849904508578e-05	0.00190444
ANXA10	1701.39	0.63912	0.150692	4.24124	2.22292227824311e-05	0.00193041
CDK18	767.09	-0.847118	0.200015	-4.23526	2.28283505813128e-05	0.00196188
EP300	3121.83	0.476237	0.112501	4.23319	2.30404247071407e-05	0.00196188
FAM135A	944.66	0.916114	0.216378	4.23386	2.29712444627415e-05	0.00196188
STK38L	1886.97	0.589814	0.139482	4.2286	2.35154867921303e-05	0.00198941
CSRNP2	1096.06	0.388266	0.0919872	4.22087	2.43364323400791e-05	0.00201191
GTF2A1	950.043	0.692267	0.164032	4.22032	2.43951775317433e-05	0.00201191
CHAC1	132.706	1.18128	0.279851	4.22113	2.43084271418634e-05	0.00201191
NFKBIE	807.594	-0.331701	0.0785469	-4.22296	2.41111055760016e-05	0.00201191
TMEM56	741.219	0.626265	0.148632	4.21354	2.51399746570355e-05	0.00206038
SACS	1281.07	0.485447	0.115287	4.21076	2.5450779499766e-05	0.00206053
UGT1A10	2366.41	0.571492	0.135723	4.21072	2.54560845536928e-05	0.00206053
CAPN2	13964.2	0.30172	0.0717045	4.20783	2.57831263836551e-05	0.00206975
RC3H2	893.333	0.643873	0.15305	4.20694	2.58856463421113e-05	0.00206975
AMICA1	125.311	-0.917314	0.218429	-4.1996	2.67386984864879e-05	0.00210034
SMIM22	521.363	-0.651217	0.15507	-4.19951	2.67487454064981e-05	0.00210034
EHBP1	3588.82	0.399739	0.0951557	4.2009	2.65860970450613e-05	0.00210034
CHD1	1846.41	0.499604	0.119075	4.19571	2.72015498031031e-05	0.00212318
POU2AF1	248.984	-0.580117	0.138363	-4.19273	2.75616633902287e-05	0.00213856
CLIP1	4922.48	0.444098	0.106139	4.18411	2.86290036379186e-05	0.00220831
KRT80	592.571	0.928474	0.222044	4.18149	2.89601120818213e-05	0.00221108
NUPL1	709.427	0.473247	0.113221	4.17984	2.91708675497286e-05	0.00221108
SGMS2	1007.55	0.771728	0.184573	4.18114	2.90047066510356e-05	0.00221108
GPT	105.814	-0.867192	0.207625	-4.17673	2.95735469607165e-05	0.00222872
DSC2	2931.85	0.540253	0.129577	4.16935	3.05469167208423e-05	0.00228222
DBI	7428.73	-0.307402	0.0737402	-4.16872	3.06315172976791e-05	0.00228222
PGM2L1	1094.72	0.495192	0.118971	4.1623	3.15064212916436e-05	0.00228256
CDH2	3757.45	0.3869	0.0929458	4.16264	3.14585541107137e-05	0.00228256
ROCK2	3345.78	0.623163	0.149709	4.16249	3.14796176719683e-05	0.00228256
NPDC1	1650.79	-0.573076	0.137579	-4.16543	3.10765692853428e-05	0.00228256
ZNF81	478.36	0.910157	0.218649	4.16264	3.14595609680158e-05	0.00228256
CLIP4	965.775	0.580966	0.13984	4.1545	3.25998996955591e-05	0.0023488
EYA4	499.125	0.344697	0.0830074	4.1526	3.28719553892636e-05	0.00235546
MAP1B	1226.22	-4.3094	1.03864	-4.14907	3.33834585181885e-05	0.00237912
SIDT2	837.24	-0.360553	0.0869387	-4.14721	3.36554016511198e-05	0.00238553
RPL13	23378.1	-0.39137	0.0944187	-4.14504	3.39751284042912e-05	0.00239525
SLC1A7	2853.17	-0.602738	0.145595	-4.13983	3.47558885770074e-05	0.00241791
LRG1	553.594	-0.671404	0.162159	-4.14041	3.46691483858128e-05	0.00241791
HINT1	5804.56	-0.280535	0.0677749	-4.13921	3.48498086172172e-05	0.00241791
SLC30A1	1225.45	0.376211	0.0910533	4.13176	3.59996120948116e-05	0.00248454
ALDOC	1061.82	-0.618018	0.149644	-4.12992	3.62886378819625e-05	0.00248601
ARSJ	986.544	0.445251	0.107829	4.12922	3.64000616023858e-05	0.00248601
TEAD1	2787.74	0.528101	0.127933	4.12796	3.66000976147437e-05	0.00248672
EPS8L3	2780.25	-0.466041	0.112941	-4.12642	3.68457975535564e-05	0.00249051
GPD1	172.655	-0.53008	0.128723	-4.11799	3.82188249735094e-05	0.0025597
RASA4B	41.9672	-0.980624	0.238146	-4.11774	3.82598164375448e-05	0.0025597
ARF6	4201.5	0.203065	0.0493771	4.11253	3.91344583825056e-05	0.00260492
CAMSAP2	2376.59	0.519609	0.126448	4.10928	3.96890717173059e-05	0.00261536
PQLC1	3282.28	-0.436884	0.106317	-4.10928	3.96900861286098e-05	0.00261536
RPS12	14654.9	-0.381862	0.0929702	-4.10736	4.00202656511104e-05	0.00262393
TNNT2	61.1555	-1.67193	0.407582	-4.10207	4.09471781139122e-05	0.00265812
RPL23	13285.4	-0.370134	0.0902268	-4.10226	4.09131453887812e-05	0.00265812
ATP5G1	1471.67	-0.275008	0.067079	-4.09976	4.13579706077983e-05	0.00267156
ACSS2	1883.05	-0.476927	0.116462	-4.09512	4.21958870320451e-05	0.00271233
KMT2D	5947.73	0.422334	0.103265	4.08982	4.31702740175918e-05	0.0027216
LRIG3	1019.64	0.311024	0.0760342	4.09058	4.30301501446967e-05	0.0027216
ANG	521.951	-0.421427	0.103025	-4.09054	4.30374412136337e-05	0.0027216
RPL31	12052.9	-0.431751	0.105543	-4.09076	4.29968078074289e-05	0.0027216
LRRC75A-AS1	9037.66	-0.344811	0.0845011	-4.08055	4.49291173098791e-05	0.00272757
MERTK	582.185	0.503642	0.123339	4.0834	4.4380914203708e-05	0.00272757
RPS21	10372.6	-0.413414	0.101278	-4.08199	4.46515954748302e-05	0.00272757
NUDT16	2296.8	-0.243812	0.0597043	-4.08365	4.43329156582796e-05	0.00272757
AHSG	423.105	-0.828173	0.202923	-4.08123	4.47984041449341e-05	0.00272757
FGF2	172.426	1.0154	0.248574	4.0849	4.40954437793385e-05	0.00272757
LIFR	1057.44	0.828455	0.202761	4.08587	4.39121121921802e-05	0.00272757
CNKSR2	96.687	0.652995	0.16	4.08121	4.48026084297483e-05	0.00272757
NSMF	5498.78	-0.354841	0.0869947	-4.07888	4.52527429081095e-05	0.00273456
RASSF7	3935.02	-0.503364	0.123492	-4.0761	4.57982816723104e-05	0.00275483
RPLP1	33405.8	-0.370424	0.0909923	-4.07094	4.68236775937351e-05	0.00277633
AHR	6681.43	0.652421	0.160289	4.07027	4.69579544401232e-05	0.00277633
ZNF800	975.535	0.498579	0.1225	4.07005	4.70026003658403e-05	0.00277633
POMK	126.988	0.921167	0.226308	4.07041	4.69313536295233e-05	0.00277633
C11orf31	2669.32	-0.359106	0.088396	-4.06246	4.85575581648879e-05	0.00282993
AJUBA	1200.43	0.456325	0.112307	4.06319	4.8406389317742e-05	0.00282993
TMPRSS3	69.7454	-1.04172	0.256298	-4.06446	4.81430035420741e-05	0.00282993
PIPOX	150.696	-0.694984	0.171167	-4.06027	4.90152827982718e-05	0.00283144
SPIN1	1893.38	0.303325	0.0747034	4.06038	4.89923553062433e-05	0.00283144
QSOX1	8130.79	-0.345805	0.0853388	-4.05214	5.07511872706971e-05	0.00285432
IQGAP1	11271.3	0.615738	0.151878	4.05416	5.03154060115923e-05	0.00285432
ASGR1	120.178	-0.645825	0.159412	-4.05129	5.09350174598268e-05	0.00285432
ASAP2	1674.64	0.28988	0.07154	4.052	5.07822536803232e-05	0.00285432
DNAJC10	3561.65	0.312464	0.0770922	4.05312	5.05391787771999e-05	0.00285432
SOGA1	4192.56	0.6314	0.155738	4.05424	5.02972572690924e-05	0.00285432
RPS20	24395.9	-0.355357	0.0875891	-4.05709	4.96873690511614e-05	0.00285432
MRPL41	2763.89	-0.386414	0.0954214	-4.04956	5.13142444865551e-05	0.00286333
FSTL3	5521.99	-1.45179	0.358624	-4.04822	5.16086346251187e-05	0.00286756
PRKAR1A	4665.6	0.516003	0.127619	4.04332	5.2698840568436e-05	0.00287366
PAQR3	493.343	0.841277	0.207949	4.0456	5.21897455748673e-05	0.00287366
MTBP	475.134	0.489333	0.121017	4.04351	5.26569318941402e-05	0.00287366
TMEM65	1836.51	0.450638	0.111448	4.04349	5.26624267055095e-05	0.00287366
HDHD3	1848.38	-0.453925	0.11228	-4.04281	5.28141490996627e-05	0.00287366
UBASH3B	2756.41	0.525427	0.130037	4.04059	5.33174889520034e-05	0.00288906
RPS14	9887.97	-0.308112	0.0762839	-4.03902	5.36754285035235e-05	0.00289649
ORAI3	730.391	-0.564645	0.139898	-4.03613	5.43402270331562e-05	0.00292034
FMN1	1397.86	0.452731	0.112207	4.03478	5.46545026947494e-05	0.00292524
ANXA9	204.053	-0.560023	0.138982	-4.02947	5.59037504271992e-05	0.00297143
CBL	1287.2	0.676481	0.167935	4.02823	5.6197213742477e-05	0.00297143
CPEB2	722.318	0.637053	0.158136	4.02851	5.61306016810597e-05	0.00297143
KITLG	2644.02	0.765269	0.190028	4.02714	5.64603857712192e-05	0.00297335
NPC1	6452.85	0.381156	0.0946727	4.02604	5.67237665911359e-05	0.00297528
MBNL2	646.024	0.761811	0.189353	4.02323	5.74042189703464e-05	0.00299897
NHLRC2	625.545	0.785453	0.195311	4.02155	5.78152668747102e-05	0.00300264
FAT1	14958.6	0.534891	0.133022	4.02108	5.79324000740967e-05	0.00300264
NUDT16L1	1193.75	-0.334542	0.0832499	-4.01852	5.85639571076202e-05	0.00302342
LAD1	6896.61	-0.297405	0.0740267	-4.01754	5.88081345933974e-05	0.00302412
ATOH8	465.181	-0.593765	0.147916	-4.0142	5.96487941391383e-05	0.00305537
GPD2	3495.15	0.531562	0.132499	4.01182	6.02515283912628e-05	0.00306232
TMEM184A	3228.83	-0.335129	0.0835211	-4.0125	6.00781691329046e-05	0.00306232
TMEM51-AS1	92.1314	-0.991443	0.247246	-4.00994	6.07332073188115e-05	0.00307041
BBS10	552.029	1.00876	0.251938	4.00399	6.22818527285076e-05	0.00307041
TMTC3	1552.81	0.677816	0.16917	4.00671	6.15714662698126e-05	0.00307041
SOCS4	892.644	0.572442	0.142948	4.00453	6.214011994551e-05	0.00307041
MED13	4400.21	0.616945	0.154019	4.00565	6.18469817782245e-05	0.00307041
MATN3	683.257	0.54299	0.135523	4.00663	6.15917529679973e-05	0.00307041
CA9	3569.41	-0.653288	0.163159	-4.00399	6.22840070584549e-05	0.00307041
NOXA1	199.212	-1.26779	0.316472	-4.00601	6.17537635863408e-05	0.00307041
PDZD3	101.189	-0.695907	0.174048	-3.99837	6.37798164457507e-05	0.00312365
FAM195A	1221.99	-0.564806	0.141267	-3.99815	6.3840227598466e-05	0.00312365
WNK1	15273.1	0.519286	0.129947	3.99613	6.43873746013614e-05	0.00312708
CORO2B	37.2742	1.40886	0.352543	3.99627	6.43485447339309e-05	0.00312708
NID1	6468.17	0.444032	0.11125	3.99131	6.57092046988025e-05	0.0031795
TAF1A	284.829	0.831273	0.208334	3.99009	6.60472109611414e-05	0.00318411
LATS1	969.301	0.543111	0.136315	3.98422	6.77011767865108e-05	0.0032438
EGFR-AS1	225.63	-1.01258	0.254166	-3.98395	6.77800618905167e-05	0.0032438
RPS15A	15138.2	-0.339257	0.0851985	-3.98196	6.83485107256609e-05	0.00325911
PNMA1	2597.04	0.316546	0.0795127	3.98107	6.86052089520104e-05	0.00325949
OSBPL8	2730.43	0.800955	0.201414	3.97665	6.98916720779477e-05	0.00330863
RPL29	11941.6	-0.347066	0.0873598	-3.97284	7.10214562602886e-05	0.00333801
NUP155	924.355	0.404343	0.101776	3.97285	7.10170601936437e-05	0.00333801
GMDS	2018.94	-0.437818	0.110273	-3.97032	7.17764655412754e-05	0.00336145
AXL	302.653	0.640362	0.161347	3.96885	7.22207576532698e-05	0.00337022
SMG1	4130.87	0.632897	0.159588	3.96583	7.31405377188055e-05	0.00340104
AZGP1	1672.7	-0.436284	0.11009	-3.96299	7.4017371289905e-05	0.00342965
ALCAM	4148.43	0.389824	0.0984126	3.96112	7.4598574351549e-05	0.00344441
ARID5B	1034.23	0.48715	0.123246	3.95267	7.7284307465497e-05	0.00347296
SRGAP1	1177.13	0.451233	0.114105	3.95453	7.66858007028301e-05	0.00347296
HMGA2	1121.74	0.675911	0.170908	3.95483	7.65898075695562e-05	0.00347296
PTRF	8085	0.326011	0.0824666	3.95325	7.7097924577669e-05	0.00347296
NUP153	2509.35	0.529401	0.133915	3.95326	7.70947124789639e-05	0.00347296
MOGAT3	161.992	-0.866601	0.219228	-3.95296	7.71894298923915e-05	0.00347296
LRP12	6803.33	0.427548	0.108171	3.95251	7.73358332569681e-05	0.00347296
ANXA1	13694.9	0.352167	0.089022	3.95596	7.62281886840379e-05	0.00347296
TNFRSF10D	745.318	-0.994808	0.251751	-3.95155	7.76463698080524e-05	0.00347501
FANCM	332.636	0.756908	0.191647	3.94949	7.8316486371431e-05	0.00349308
COX14	1481.84	-0.364791	0.092555	-3.94134	8.10266895455867e-05	0.0035987
NDUFA4L2	8266.49	-0.65835	0.167063	-3.94073	8.12336083049325e-05	0.0035987
TM4SF18	3950.31	0.424404	0.107747	3.93888	8.18638816997905e-05	0.00361441
ECT2	5230.44	0.54024	0.137248	3.93623	8.27715494377485e-05	0.00364223
RBL1	1577.92	0.376174	0.0956275	3.93375	8.36317407249108e-05	0.00365554
GTF3C4	1282.9	0.395955	0.100649	3.93404	8.35299202665983e-05	0.00365554
DSG2	14737.5	0.546941	0.13921	3.9289	8.5335994474265e-05	0.00371529
RAPGEF2	1388.69	0.337193	0.0858379	3.92825	8.55653485282662e-05	0.00371529
FMNL3	428.2	0.367984	0.0937244	3.92623	8.62879644551351e-05	0.0037343
TNIP1	6308.87	-0.36669	0.0934224	-3.92507	8.6703846232043e-05	0.00373996
SMIM1	48.9666	-0.886379	0.225888	-3.92398	8.70965116903806e-05	0.00374458
GPR35	1250.66	-0.325771	0.0830504	-3.92257	8.76086058306245e-05	0.00375429
RPLP0	62408	-0.328238	0.0837193	-3.9207	8.82934552372702e-05	0.00377131
CEP170	1677.89	0.797735	0.203675	3.91671	8.97638795708767e-05	0.00382167
RPS8	17719.9	-0.318795	0.0814486	-3.91406	9.07556362634065e-05	0.00382662
RPL27A	20091.8	-0.330899	0.0845253	-3.91479	9.04813455890816e-05	0.00382662
UHRF1	2082.27	0.347093	0.0886657	3.91462	9.05460543958055e-05	0.00382662
SSFA2	4811.8	0.407573	0.104237	3.91006	9.22748444014313e-05	0.0038705
KIF13A	1415.77	0.332689	0.0850919	3.90976	9.23867520536388e-05	0.0038705
LEMD3	1237.35	0.523603	0.134095	3.90471	9.43381048304039e-05	0.00393967
NPY6R	425.721	0.825632	0.211622	3.90144	9.56217878205665e-05	0.0039806
GALM	674.235	-0.317603	0.0814412	-3.89979	9.62769948563013e-05	0.00399519
NUFIP2	6107.25	0.654518	0.167966	3.89673	9.75000104145325e-05	0.00403318
GLYCTK	1663.17	-0.422017	0.108407	-3.89288	9.90603686134282e-05	0.00405931
ANKRD33B	223.362	0.770939	0.198027	3.8931	9.89711747437028e-05	0.00405931
PPP1R16A	3463.46	-0.449414	0.11543	-3.89339	9.88535424096602e-05	0.00405931
SH3PXD2B	755.683	0.367491	0.0944634	3.8903	0.000100121	0.00409001
GPATCH2	802.98	0.68615	0.176582	3.88572	0.000102025	0.00414923
URB2	925.888	0.534608	0.137623	3.88458	0.000102506	0.00414923
SLC38A1	15900.9	0.403446	0.103859	3.88455	0.000102521	0.00414923
RPS27	28932.9	-0.424552	0.109452	-3.87889	0.000104935	0.00415045
BCAT2	2736.65	-0.321082	0.0827723	-3.8791	0.000104844	0.00415045
CIR1	957.39	-0.395595	0.102005	-3.87819	0.000105235	0.00415045
ZNF217	2944.48	0.613879	0.158263	3.87884	0.000104955	0.00415045
LTN1	1054.47	0.658953	0.169929	3.87781	0.000105399	0.00415045
TSC22D2	1030.03	0.425123	0.109513	3.88194	0.000103626	0.00415045
FGG	1310.43	0.769986	0.198368	3.8816	0.000103773	0.00415045
MSN	27298.3	0.37645	0.0970299	3.87973	0.000104573	0.00415045
CMC4	368.184	-0.553126	0.142478	-3.88218	0.000103523	0.00415045
GPR37L1	132.807	-0.635396	0.163907	-3.87657	0.000105941	0.00415931
PPP6R2	2018.96	-0.395185	0.101983	-3.87501	0.000106622	0.00416112
RICTOR	1234.23	0.626493	0.161648	3.87567	0.000106332	0.00416112
TNIP2	2381.43	-0.273774	0.0706655	-3.87423	0.000106964	0.00416208
LIMA1	4578.23	0.624587	0.161351	3.871	0.000108392	0.00419274
SLC39A6	2831.66	0.410257	0.105982	3.871	0.00010839	0.00419274
ADM5	59.9148	-1.16254	0.300385	-3.87015	0.000108767	0.00419488
SPRED2	2296.56	0.309999	0.0802292	3.86391	0.000111585	0.00426593
BAIAP2L2	959.599	-0.566886	0.146668	-3.8651	0.000111045	0.00426593
COX6C	4856.51	-0.301328	0.0779773	-3.8643	0.000111407	0.00426593
THNSL2	454.858	-0.467058	0.120899	-3.86319	0.000111915	0.0042661
DIP2B	4332.01	0.441755	0.114397	3.86161	0.000112644	0.00428145
RPL32	28784.8	-0.311445	0.0806742	-3.86054	0.000113139	0.00428477
ZBTB38	2378.14	0.669109	0.173369	3.85945	0.000113641	0.00428477
SLC38A9	425.214	0.423153	0.109655	3.85895	0.000113876	0.00428477
GPER1	2254.71	-0.657498	0.170398	-3.8586	0.000114038	0.00428477
AHCTF1	3023.21	0.46983	0.12187	3.85516	0.000115652	0.00428979
RTN4	13148.4	0.188162	0.0487997	3.85581	0.000115349	0.00428979
CTDSP1	4099.7	-0.390487	0.101246	-3.8568	0.00011488	0.00428979
TTC38	1408.91	-0.278247	0.0721424	-3.85691	0.000114829	0.00428979
AIM1	1773.06	0.644748	0.16727	3.85454	0.000115948	0.00428979
ZFY	470.585	0.66637	0.172897	3.85414	0.000116135	0.00428979
PCNXL4	744.677	0.424646	0.110224	3.85257	0.000116882	0.00430527
SCNN1D	38.638	-1.26279	0.327871	-3.85148	0.000117405	0.00430919
SIVA1	1655.92	-0.374746	0.0973118	-3.85098	0.000117646	0.00430919
BTN3A2	465.223	-0.39662	0.10301	-3.85029	0.00011798	0.00430939
LGALS2	294.818	-0.847735	0.220264	-3.84873	0.000118734	0.00432489
FCGRT	2632.79	-0.412416	0.107187	-3.84765	0.000119259	0.00433196
FAM126A	1018.93	0.611283	0.158905	3.84683	0.000119655	0.00433435
VCL	7228.92	0.429957	0.111864	3.84357	0.000121256	0.00438023
SAMD11	128.871	-0.944368	0.246136	-3.83678	0.000124659	0.00442068
RPS25	12753.4	-0.255061	0.0664635	-3.8376	0.000124241	0.00442068
ANKRD52	4636.65	0.278699	0.0725759	3.84011	0.000122981	0.00442068
ADSSL1	513.293	-0.672907	0.175322	-3.83813	0.000123976	0.00442068
SLC28A1	169.592	-1.20101	0.312909	-3.83821	0.000123935	0.00442068
B4GALT6	865.161	0.580993	0.151433	3.83663	0.000124735	0.00442068
RPS19	26258	-0.352702	0.0919145	-3.83728	0.000124405	0.00442068
RPPH1	75.2737	-1.42836	0.372561	-3.83388	0.000126136	0.00445827
PIM3	2920.05	-0.604014	0.15758	-3.83306	0.000126559	0.00446121
SSR2	11741.7	-0.296595	0.0774096	-3.8315	0.000127366	0.00446563
ARPP19	11972.5	0.30519	0.0796436	3.83194	0.000127136	0.00446563
EFR3A	4034.27	0.608016	0.15874	3.83026	0.000128007	0.00447616
EXOC3L4	160.209	-1.04267	0.272406	-3.82763	0.000129382	0.00451221
POLR2J	2478.6	-0.330194	0.0862871	-3.82669	0.000129876	0.0045174
LINC00672	35.3898	-1.87126	0.490005	-3.81885	0.000134074	0.0046388
HAUS6	774.84	0.431293	0.112925	3.81929	0.000133836	0.0046388
AP4E1	826.381	0.381819	0.10002	3.81745	0.000134838	0.00465298
MTIF3	554.033	-0.357209	0.0935947	-3.81655	0.000135333	0.00465779
PSMB10	816.548	-0.380013	0.0996149	-3.81482	0.000136281	0.00467815
WWC2	1666	0.544252	0.142715	3.81356	0.000136979	0.00468982
ERBB3	9337.3	-0.421635	0.110618	-3.81162	0.000138059	0.00469938
CCDC74B	294.546	-0.583721	0.153162	-3.81113	0.000138333	0.00469938
NPC1L1	1733.7	-0.473087	0.124115	-3.8117	0.000138017	0.00469938
SDE2	939.867	0.62335	0.163599	3.81024	0.000138833	0.00470375
FBXW5	8505.69	-0.430554	0.113018	-3.80962	0.000139179	0.00470375
NUPR1	1375.17	-0.731142	0.192009	-3.80785	0.000140179	0.00471326
PRKAR2A	1161.42	0.395004	0.103718	3.80845	0.000139842	0.00471326
SLC27A5	327.58	-0.391063	0.102746	-3.80612	0.000141166	0.00472486
BCORL1	932.166	0.690286	0.181369	3.80598	0.000141245	0.00472486
GALNT7	2540.05	0.389657	0.102418	3.80459	0.00014204	0.00473936
NUDCD1	2381.08	0.518497	0.136353	3.8026	0.000143183	0.00476538
TBC1D4	631.298	0.481162	0.126661	3.79883	0.000145382	0.00478993
FRMD6	267.222	0.691128	0.181916	3.79916	0.000145188	0.00478993
OTUD4	1848.39	0.426671	0.112308	3.79912	0.000145213	0.00478993
COX7A2	2424.59	-0.291629	0.0767502	-3.79971	0.000144865	0.00478993
FGFR3	1010.41	-0.447594	0.117878	-3.79709	0.000146405	0.00481154
ZAK	2469.93	0.302368	0.0796527	3.79608	0.000147005	0.00481918
B4GALT5	6823.7	0.394819	0.104034	3.7951	0.000147581	0.00482601
SLC22A18	2454.88	-0.287474	0.0757722	-3.79393	0.000148284	0.00483692
MYBL1	516.439	0.560591	0.147832	3.79207	0.000149395	0.00486109
ZNF524	758.962	-0.404345	0.106666	-3.79075	0.000150195	0.004875
FAM178A	702.101	0.567035	0.14962	3.78984	0.000150744	0.00488075
LMNTD2	130.476	-0.881354	0.232798	-3.78591	0.000153144	0.0049341
CDK13	1963.65	0.347383	0.0917499	3.78619	0.000152974	0.0049341
PLXNA2	4528.03	0.271909	0.0718404	3.78491	0.000153763	0.00494191
ARHGAP23	272.155	0.76729	0.202781	3.78383	0.000154435	0.00495137
ZFHX3	1202.53	0.418433	0.110708	3.77959	0.000157086	0.00499967
TMEM37	3181.72	-0.402463	0.106456	-3.78055	0.000156482	0.00499967
BMPR2	1388.46	0.561888	0.148646	3.78005	0.0001568	0.00499967
CARHSP1	3013.2	-0.3242	0.0858185	-3.77774	0.000158258	0.0050248
HIPK1	2602.8	0.56331	0.149197	3.77562	0.000159613	0.00505556
FAM102B	1161.06	0.402714	0.10677	3.77179	0.00016208	0.005087
AMIGO2	10182.2	0.319407	0.0846945	3.77128	0.000162413	0.005087
B9D2	533.954	-0.465064	0.123324	-3.77108	0.000162545	0.005087
ZBTB11	1158.72	0.761833	0.201971	3.77199	0.000161948	0.005087
MUC17	171.555	-0.999497	0.264935	-3.77261	0.00016155	0.005087
MET	317222	0.4645	0.12331	3.76694	0.000165259	0.00515962
MAP3K9	1315.22	0.404759	0.107501	3.76515	0.000166448	0.00518212
TWSG1	1223.82	0.548386	0.145666	3.76467	0.00016677	0.00518212
CCP110	562.247	0.416764	0.110747	3.76322	0.00016774	0.00518767
RPS4Y1	4729.38	-0.256123	0.0680568	-3.76337	0.00016764	0.00518767
TSC22D3	2086.21	-0.450437	0.119738	-3.76184	0.000168666	0.00520406
SPEN	3359.47	0.301857	0.0802747	3.7603	0.000169707	0.00520473
MANEA	498.498	0.730092	0.194124	3.76095	0.000169269	0.00520473
ZFX	793.321	0.418037	0.111196	3.75947	0.000170271	0.00520473
FAM199X	4010.19	0.527924	0.140425	3.75947	0.000170276	0.00520473
C18orf25	781.163	0.463566	0.1234	3.75662	0.00017222	0.00524335
HAAO	417.856	-0.47676	0.126918	-3.75645	0.000172339	0.00524335
DOCK4	789.235	0.559312	0.149019	3.75329	0.00017453	0.00529772
PFDN5	4829.5	-0.357393	0.0952556	-3.75194	0.000175473	0.00530179
SETD1B	2694.61	0.282001	0.07516	3.75201	0.000175423	0.00530179
FLRT3	1154.14	0.926092	0.247095	3.74792	0.00017831	0.00533831
EGFR	3007.17	0.593583	0.158317	3.74934	0.000177302	0.00533831
EBLN3	3514.08	0.485808	0.129603	3.74842	0.000177949	0.00533831
CASK	5118.94	0.375336	0.100138	3.74819	0.000178118	0.00533831
NABP1	792.153	0.933748	0.249305	3.74541	0.000180099	0.0053796
ASPM	3992.71	0.503146	0.134411	3.74333	0.000181595	0.00540113
EIF4ENIF1	542.398	0.340058	0.0908454	3.74327	0.000181644	0.00540113
CTTNBP2NL	1139.72	0.542147	0.14491	3.74127	0.00018309	0.00542156
EVC	822.486	0.287084	0.0767363	3.74118	0.000183158	0.00542156
RPL22	8337.68	-0.288468	0.0771876	-3.73723	0.000186058	0.00542838
RPL11	13730.6	-0.403325	0.107873	-3.73888	0.000184839	0.00542838
IFITM10	1673.16	-0.53301	0.142543	-3.73929	0.000184539	0.00542838
CDK17	1440.34	0.477976	0.127925	3.73638	0.000186689	0.00542838
MMAB	2456.4	-0.474523	0.12702	-3.73581	0.000187114	0.00542838
CARKD	480.006	-0.367375	0.0983278	-3.73622	0.000186804	0.00542838
ANKRD9	339.64	-0.550621	0.147312	-3.73778	0.000185653	0.00542838
SERF2	5132.09	-0.372752	0.0997471	-3.73697	0.000186248	0.00542838
SMARCAD1	891.571	0.52646	0.140856	3.73757	0.000185804	0.00542838
HACD2	1240.15	0.577283	0.154879	3.72732	0.000193526	0.00560201
SERPINF2	162.882	-0.627687	0.168488	-3.72542	0.00019499	0.00563195
LYSMD3	687.201	0.807232	0.216953	3.72076	0.000198624	0.00572431
PIKFYVE	797.393	0.516377	0.138847	3.71904	0.000199983	0.00573453
P2RY1	79.7685	1.23964	0.333337	3.71889	0.0002001	0.00573453
RPL35	14095.3	-0.360037	0.0968193	-3.71865	0.000200291	0.00573453
LRP6	3601.71	0.551799	0.148434	3.71747	0.000201231	0.00574889
ANKRD40	2593.38	0.262276	0.0705629	3.71691	0.000201672	0.00574897
PLAGL2	1076.14	0.291744	0.0785324	3.71494	0.000203249	0.00578134
TGFBR2	6109.87	0.401439	0.108089	3.71396	0.00020404	0.00579129
NADSYN1	1927.85	-0.470488	0.126708	-3.71318	0.000204669	0.00579303
AKAP12	4005.76	0.567314	0.1528	3.71279	0.000204985	0.00579303
ITLN1	48.1035	1.43106	0.385612	3.71115	0.000206322	0.00581828
DPP8	1100.54	0.356675	0.0961303	3.71032	0.000206994	0.00582471
SPRTN	435.789	0.479673	0.129325	3.70903	0.000208051	0.00582944
FUBP3	2929.18	0.289568	0.0780614	3.70949	0.000207676	0.00582944
SPTBN1	25153.6	0.4218	0.113776	3.70728	0.000209494	0.00583191
TST	2029.26	-0.371889	0.100327	-3.70677	0.000209918	0.00583191
ZNF92	477.601	0.626774	0.169066	3.70727	0.000209505	0.00583191
TRRAP	6827.96	0.396535	0.106954	3.70755	0.000209276	0.00583191
TMEM106C	5022.61	-0.29393	0.0793387	-3.70475	0.000211602	0.00586626
SMARCA1	2090.62	0.51854	0.140006	3.7037	0.000212474	0.005878
PLEKHA5	2866.81	0.287348	0.0776481	3.70064	0.000215058	0.00589658
MKL2	1311.38	0.452985	0.12242	3.70024	0.000215394	0.00589658
RPL36	8554.12	-0.330758	0.0893594	-3.70144	0.000214381	0.00589658
SLC26A6	720.264	-0.456387	0.123334	-3.70041	0.000215253	0.00589658
PPP4R2	962.613	0.475217	0.128404	3.70096	0.000214782	0.00589658
AQR	1553.11	0.490314	0.132595	3.69783	0.000217453	0.00592646
SLC25A23	1411.42	-0.390448	0.1056	-3.69743	0.000217791	0.00592646
RPS28	6587.79	-0.337091	0.0911963	-3.69632	0.000218745	0.00592646
USP37	760.211	0.615282	0.16644	3.69673	0.000218398	0.00592646
RABL6	10154.3	-0.485456	0.131311	-3.69699	0.000218174	0.00592646
ARHGAP5	4315.51	0.54693	0.148044	3.69437	0.000220435	0.00595994
CASC16	33.9945	-1.19659	0.324095	-3.69212	0.000222397	0.00599739
LOC100130899	83.6002	-0.730021	0.197745	-3.69173	0.000222735	0.00599739
ITPRIPL2	4251.25	0.430244	0.116563	3.69107	0.000223312	0.0060006
MOB1A	1694.68	0.583813	0.158196	3.69044	0.000223869	0.00600325
GTF3C1	3787.06	0.270325	0.0732775	3.68906	0.00022508	0.00602341
TMEM54	1224.26	-0.405223	0.10989	-3.68752	0.000226454	0.0060452
DPY19L1	5228.65	0.343844	0.0932652	3.68674	0.000227145	0.0060452
TSPAN33	1540.78	-0.349239	0.0947386	-3.68634	0.000227499	0.0060452
GLI4	428.163	-0.619168	0.167975	-3.68608	0.000227738	0.0060452
CLRN3	838.674	-0.264868	0.0719184	-3.6829	0.000230592	0.0061086
UQCC3	1434.34	-0.428575	0.116426	-3.68108	0.00023225	0.00612776
LAMTOR4	2727.71	-0.416882	0.11325	-3.68108	0.000232247	0.00612776
DNAJC1	692.131	-0.375417	0.102032	-3.67941	0.000233776	0.0061433
LGR4	4055.64	0.513669	0.139601	3.67956	0.00023364	0.0061433
ZNF623	1188.5	0.492508	0.133874	3.67889	0.000234255	0.00614358
TMED8	173.756	0.817523	0.222321	3.67722	0.00023579	0.00615919
ZDHHC8P1	322.464	-0.683921	0.185984	-3.6773	0.000235713	0.00615919
SIRT1	876.219	0.473727	0.12888	3.67571	0.000237186	0.00617414
SEPW1	9166.15	-0.310574	0.0844963	-3.67559	0.000237304	0.00617414
ERCC4	615.863	0.526033	0.143145	3.67482	0.000238017	0.00618044
C10orf12	264.005	0.73246	0.199501	3.67146	0.000241173	0.00622887
ATF7	1936.58	0.462781	0.126035	3.67184	0.000240815	0.00622887
CMTR2	636.858	0.456369	0.124307	3.67131	0.000241307	0.00622887
PRKACB	913.465	0.53153	0.14484	3.66977	0.00024277	0.00623551
AHNAK	38415.7	0.456498	0.124402	3.66954	0.000242991	0.00623551
BMP2K	423.802	0.778567	0.212164	3.66965	0.000242885	0.00623551
GAS5	1605.37	-0.441874	0.120479	-3.66764	0.000244796	0.00625733
C14orf93	158.856	-0.490521	0.133731	-3.66797	0.000244483	0.00625733
PMF1	1007.88	-0.440844	0.120236	-3.66648	0.000245916	0.00627373
PPTC7	2302.87	0.4554	0.124229	3.6658	0.000246563	0.00627802
RAB17	221.795	-0.710711	0.193903	-3.66529	0.000247063	0.00627855
KANK2	1109.95	0.326026	0.0889647	3.66466	0.000247665	0.00628168
ZYG11B	1161.75	0.497867	0.135942	3.66234	0.000249926	0.00631461
RAPH1	712.155	0.355956	0.0971924	3.66238	0.000249881	0.00631461
CLOCK	1150.72	0.368267	0.100583	3.66132	0.000250915	0.0063274
TRPT1	562.658	-0.369699	0.10101	-3.66004	0.000252178	0.00634704
RPS24	17682	-0.297166	0.0812806	-3.65606	0.000256126	0.00643405
RPS18	16103.2	-0.343844	0.0941082	-3.65371	0.000258479	0.00648075
ARID1A	3062.27	0.195298	0.0534707	3.65244	0.000259761	0.00648969
E2F7	1018.47	0.491406	0.134544	3.65238	0.000259825	0.00648969
RPL37A	12902.7	-0.328837	0.0900755	-3.65068	0.000261544	0.00652021
RPS27A	13816	-0.273663	0.0750023	-3.64873	0.000263541	0.0065451
PIGZ	643.212	-0.746768	0.20464	-3.64918	0.000263082	0.0065451
ARL6IP4	6205.13	-0.388283	0.106467	-3.64698	0.000265345	0.00655267
NCKAP1	7427.49	0.465518	0.12763	3.64739	0.000264915	0.00655267
RPS3A	20284	-0.359699	0.0986205	-3.64731	0.000265002	0.00655267
CCDC138	307.959	0.414367	0.113635	3.64648	0.000265861	0.00655307
FAM213A	2535.56	-0.250391	0.0687078	-3.6443	0.000268123	0.00659644
ENSA	12711.3	-0.269057	0.0738498	-3.64329	0.000269172	0.00660984
CASC4	5799.38	0.416943	0.114559	3.63954	0.000273125	0.00663238
SALL1	880.155	0.452229	0.124184	3.6416	0.000270953	0.00663238
LINC00673	1924.07	-0.436383	0.119887	-3.63996	0.000272681	0.00663238
CRIM1	3385.23	0.448493	0.12317	3.64125	0.000271312	0.00663238
ARFGEF2	4365.78	0.445645	0.12244	3.63972	0.00027294	0.00663238
SLC25A46	1394.85	0.368985	0.101362	3.64029	0.000272335	0.00663238
NME3	1298.06	-0.508275	0.139691	-3.63858	0.000274148	0.00664493
PNCK	787.787	-1.51589	0.416883	-3.63625	0.000276631	0.00669273
ANKRD50	731.814	0.470882	0.129518	3.63565	0.000277281	0.0066961
ASL	2701.67	-0.41179	0.113288	-3.63489	0.0002781	0.00670353
UBA52	7365.4	-0.259848	0.0715115	-3.63366	0.000279433	0.0067233
ZNF121	265.03	0.510025	0.140401	3.63264	0.000280532	0.00673739
SYT13	5267.96	0.267639	0.0736929	3.63181	0.000281437	0.00674678
NEDD1	1009.96	0.55179	0.152065	3.62865	0.000284908	0.00677353
ZFP36L1	6994.9	0.466181	0.128459	3.62902	0.000284499	0.00677353
RPL14	12322.6	-0.274508	0.0756214	-3.63002	0.000283396	0.00677353
FAM91A1	4527.78	0.535703	0.14764	3.62844	0.000285136	0.00677353
EDF1	6055.06	-0.227087	0.0625679	-3.62945	0.000284021	0.00677353
ATXN2	1954.98	0.283428	0.0781531	3.62657	0.000287216	0.0067939
CPLX2	4332.13	-0.586219	0.161659	-3.62627	0.000287548	0.0067939
TRPS1	2556.28	0.383844	0.105836	3.62677	0.000286987	0.0067939
NPTN	4540.77	0.347761	0.0959452	3.62458	0.000289433	0.00681389
MTMR9	480.138	0.456547	0.125945	3.62497	0.000288995	0.00681389
DCUN1D3	331.147	0.574767	0.158602	3.62395	0.000290133	0.00681814
SLC35B4	2192.51	0.229505	0.0633726	3.62153	0.000292871	0.00687015
CHML	3759.43	0.517389	0.142935	3.61974	0.0002949	0.00688889
ZDHHC20	1156.62	0.396888	0.109663	3.61917	0.000295553	0.00688889
CDX2	288.301	-0.548301	0.151464	-3.62001	0.000294589	0.00688889
NDUFA13	1822.72	-0.316003	0.0873185	-3.61898	0.000295771	0.00688889
CAPN6	498.529	0.83454	0.230793	3.61597	0.000299224	0.00695697
IL6ST	6328.27	0.656179	0.181494	3.61543	0.000299845	0.00695906
GIPR	132.697	-1.12238	0.310512	-3.6146	0.000300806	0.00696903
TMEM79	456.81	0.63028	0.174423	3.6135	0.000302088	0.00697408
FAM3A	2391.77	-0.348403	0.0964129	-3.61366	0.000301908	0.00697408
MROH8	354.386	-0.696022	0.192649	-3.6129	0.000302786	0.00697792
PHLDB2	1266.74	0.622371	0.172286	3.61244	0.00030333	0.00697818
REEP3	860.792	0.458717	0.127125	3.60839	0.000308106	0.00703867
ZP3	526.455	-0.30284	0.0839241	-3.60849	0.000307981	0.00703867
ADHFE1	43.5194	-1.08035	0.299337	-3.60914	0.000307215	0.00703867
STAU2	1211.76	0.514512	0.14258	3.60859	0.00030787	0.00703867
GPX2	22817.5	-0.33921	0.094036	-3.60723	0.000309478	0.00705771
LARP4	6342	0.704956	0.195492	3.60606	0.000310881	0.00707739
BBOX1	323.053	-0.630702	0.174997	-3.60407	0.000313269	0.00711319
KIAA1551	2330.67	0.36998	0.102662	3.60385	0.000313538	0.00711319
BUB1	2092.49	0.390765	0.10856	3.59953	0.000318791	0.00721987
NAV2	2091.48	0.40837	0.113476	3.59873	0.000319777	0.00722971
SBK3	183.334	0.607278	0.168806	3.59749	0.000321298	0.00725161
ZNF57	95.5715	-0.702958	0.19561	-3.59366	0.00032606	0.00734643
TSR3	2330.33	-0.405891	0.113017	-3.5914	0.000328901	0.00735168
ALKBH7	890.304	-0.348737	0.0971314	-3.59036	0.000330217	0.00735168
RFXANK	619.512	-0.415109	0.115571	-3.59181	0.00032839	0.00735168
TIA1	1281.95	0.377736	0.105185	3.59117	0.000329193	0.00735168
RPL35A	10949	-0.261404	0.0728055	-3.59044	0.000330119	0.00735168
RASA4	58.078	-0.767222	0.213539	-3.59289	0.000327036	0.00735168
PLS3	10191.1	0.421959	0.117483	3.59166	0.00032858	0.00735168
AIDA	2155.98	0.284515	0.0792709	3.58915	0.000331752	0.00736974
LPCAT2	572.19	0.567489	0.158126	3.58884	0.000332152	0.00736974
RFX7	1126.95	0.390862	0.108952	3.58746	0.00033391	0.00739622
PMVK	2184.55	-0.348959	0.0973127	-3.58595	0.000335851	0.00740774
CASC5	1102.66	0.696045	0.194117	3.58571	0.000336163	0.00740774
TCF12	2260.02	0.468381	0.130642	3.58521	0.000336805	0.00740774
ID1	14223.1	-0.389811	0.108737	-3.5849	0.000337214	0.00740774
ATP5I	1538.85	-0.394895	0.110156	-3.58486	0.000337255	0.00740774
BLZF1	621.893	0.614045	0.171462	3.58123	0.000341975	0.00744494
RPS29	5634.62	-0.383786	0.107127	-3.58254	0.000340263	0.00744494
ILVBL	1892.17	-0.390825	0.109168	-3.58003	0.000343548	0.00744494
BIRC6	3070.8	0.568844	0.158813	3.58186	0.000341157	0.00744494
POLR1A	2544.33	0.431607	0.12052	3.58119	0.000342027	0.00744494
CAB39	3349.05	0.40561	0.11332	3.57932	0.000344493	0.00744494
PBRM1	1535.2	0.433708	0.121075	3.58213	0.000340801	0.00744494
UQCRQ	2572.4	-0.335142	0.0936026	-3.58048	0.000342966	0.00744494
SNHG5	936.095	-0.30644	0.0856165	-3.57922	0.000344626	0.00744494
NCOA2	2673.07	0.721105	0.201452	3.57953	0.00034421	0.00744494
FERMT2	647.422	0.49247	0.137638	3.57801	0.000346224	0.00746717
PRAP1	629.003	-0.528595	0.147762	-3.57733	0.000347119	0.0074714
CLIC3	747.6	-0.855524	0.239174	-3.577	0.00034756	0.0074714
FAM208B	3275.14	0.448678	0.125468	3.57605	0.00034883	0.00748644
TMBIM1	6040.1	-0.249026	0.0696599	-3.57488	0.000350383	0.00750747
SLC16A4	781.196	0.482893	0.135133	3.57346	0.0003523	0.00750941
SPATA2L	322.512	-0.569817	0.159492	-3.57269	0.000353337	0.00750941
PLSCR1	1279.45	0.354846	0.0992972	3.57357	0.000352142	0.00750941
MUC3A	4180.38	-0.456118	0.127656	-3.57303	0.00035288	0.00750941
RPL39	19323	-0.367818	0.102925	-3.57365	0.000352038	0.00750941
HAX1	5184.32	-0.235302	0.0659069	-3.57021	0.000356691	0.00754216
RBM24	280.874	0.35549	0.099581	3.56986	0.000357179	0.00754216
GAPVD1	1532.31	0.362322	0.101479	3.57042	0.000356411	0.00754216
PNPLA7	278.287	-0.907361	0.254141	-3.57031	0.000356559	0.00754216
AFMID	1280.26	-0.383184	0.107374	-3.56868	0.000358781	0.00754368
CEP192	1343.32	0.274179	0.0768322	3.56854	0.000358976	0.00754368
OST4	2710.37	-0.22532	0.0631358	-3.56882	0.000358597	0.00754368
NF1	3490.96	0.557963	0.156397	3.56762	0.000360245	0.00755823
GULP1	2051.88	0.721412	0.202256	3.56682	0.000361334	0.00756896
PTPN14	770.331	0.572602	0.160568	3.56611	0.000362322	0.00757756
RPL18A	12360	-0.344007	0.0964968	-3.56496	0.000363908	0.0075986
AFF4	3595.16	0.444584	0.124737	3.56415	0.00036503	0.00760993
GTF2I	2483.87	0.433559	0.121663	3.5636	0.000365806	0.00761399
RPS9	12806.5	-0.302348	0.0849247	-3.56019	0.000370587	0.0076359
H1FX	8789.76	-0.55472	0.155725	-3.56218	0.000367786	0.0076359
MXD4	1308.76	-0.360029	0.101123	-3.56029	0.000370446	0.0076359
LIN54	765.778	0.629127	0.17665	3.56144	0.000368821	0.0076359
APC	710.496	0.620974	0.174434	3.55994	0.000370935	0.0076359
THAP5	1457.54	0.535424	0.150342	3.56137	0.000368919	0.0076359
NUP205	3613.52	0.451713	0.126874	3.56032	0.000370405	0.0076359
CASP8AP2	655.685	0.415382	0.116717	3.55889	0.000372419	0.00765444
TAF4	1136.56	0.293766	0.0825537	3.55848	0.000373007	0.00765453
CEP350	2311.16	0.571782	0.160723	3.55757	0.000374304	0.00766913
IPMK	818.765	0.768869	0.216224	3.5559	0.000376692	0.00769402
FRMD5	185.647	0.59785	0.168124	3.556	0.000376548	0.00769402
RMI1	675.8	0.574256	0.161589	3.55381	0.000379687	0.00774314
JTB	9326.47	-0.318729	0.0897332	-3.55197	0.000382365	0.00778563
FUBP1	2651.41	0.489121	0.137744	3.55093	0.000383865	0.00779199
PLS1	4721.29	0.605542	0.170517	3.5512	0.000383476	0.00779199
RAB32	1050.21	-0.342192	0.0963889	-3.55012	0.000385059	0.00780414
ZNF532	2848	0.28482	0.0802689	3.54832	0.000387696	0.00784546
TMA7	2374.15	-0.297161	0.0837693	-3.54737	0.0003891	0.00786175
DNAJC16	644.714	0.454688	0.128321	3.54337	0.000395053	0.00793311
NBEAL1	345.727	0.949428	0.267885	3.54416	0.000393864	0.00793311
MFN1	1447.08	0.322438	0.0909933	3.54354	0.0003948	0.00793311
SAMD9	1465.56	0.637847	0.179995	3.5437	0.000394552	0.00793311
MIB2	675.833	-0.577998	0.163183	-3.54202	0.000397072	0.00796148
XPO4	610.099	0.324802	0.0917415	3.5404	0.000399514	0.00799821
RNF111	1199.13	0.817321	0.230995	3.53827	0.000402758	0.00804037
TMEM2	6437.78	0.397797	0.112442	3.53781	0.00040346	0.00804037
FUNDC2	2843.39	-0.278312	0.0786665	-3.53787	0.000403371	0.00804037
ATP11C	1991.54	0.431622	0.122072	3.53579	0.000406562	0.0080899
NDUFA3	1169.73	-0.282702	0.079977	-3.53479	0.000408095	0.0081081
CNEP1R1	415.215	0.561382	0.158937	3.53211	0.000412256	0.00817839
RPLP2	18740.7	-0.291964	0.0827011	-3.53035	0.000415012	0.00822062
FOXJ3	1981.1	0.308727	0.0874701	3.52952	0.000416316	0.00822161
NDRG2	518.628	-0.334894	0.0948827	-3.52956	0.000416253	0.00822161
RPS3	25767.7	-0.233293	0.0661162	-3.52853	0.000417882	0.00824012
AGO2	1666.3	0.463512	0.13142	3.52694	0.000420389	0.00827712
PRDM16	243.04	-0.82653	0.234474	-3.52504	0.00042342	0.00831183
CREBBP	3776.97	0.338604	0.0960502	3.52529	0.000423027	0.00831183
PELI2	664.906	0.398253	0.113013	3.52397	0.000425132	0.00832052
DOPEY2	369.545	0.374893	0.10638	3.52411	0.000424914	0.00832052
ZNF318	1021.77	0.390366	0.110809	3.52289	0.000426869	0.00834207
MAGI3	1474.52	0.59804	0.169873	3.5205	0.000430728	0.008375
DUSP8	434.566	-0.843916	0.239757	-3.51988	0.000431747	0.008375
GALNT4	161.432	0.887856	0.252202	3.52041	0.00043088	0.008375
BAIAP3	212.475	-0.860252	0.244328	-3.5209	0.000430089	0.008375
ZKSCAN8	597.622	0.777389	0.220848	3.52002	0.000431516	0.008375
PAWR	1195.85	0.324558	0.0922447	3.51845	0.000434075	0.00840564
CAV1	189136	0.327462	0.0930786	3.51812	0.000434609	0.00840564
MMD	1963.17	0.44517	0.126561	3.51744	0.00043573	0.00841492
MRPS33	1151.14	-0.264025	0.0750725	-3.51693	0.000436575	0.00841883
KCNT2	254.044	0.579602	0.1649	3.51486	0.000439985	0.00844334
ATP2A2	21459.1	0.346077	0.0984686	3.5146	0.000440422	0.00844334
SOS1	1967.79	0.488939	0.139094	3.51517	0.000439478	0.00844334
C5orf24	1564.64	0.593229	0.168766	3.51509	0.000439604	0.00844334
PPFIA1	3000.49	0.341267	0.0971533	3.51266	0.000443641	0.00848561
SLC25A39	5304.96	-0.342354	0.0974783	-3.51211	0.000444568	0.00848561
CNOT6L	720.552	0.574194	0.163485	3.51222	0.000444377	0.00848561
FMNL2	2786.05	0.404942	0.115322	3.5114	0.000445754	0.00848933
ITCH	3415.32	0.443665	0.126357	3.51122	0.000446057	0.00848933
MED17	1069.64	0.409298	0.116611	3.50993	0.000448219	0.00851811
FAM98C	735.829	-0.342127	0.0974945	-3.50919	0.000449469	0.00852951
RPS11	24920.7	-0.301107	0.0858344	-3.508	0.000451497	0.0085556
RPL34	4500.73	-0.367377	0.104739	-3.50754	0.000452262	0.00855774
DNAJB9	1272.11	0.625955	0.178481	3.50713	0.00045297	0.00855879
HMGCL	983.105	-0.400427	0.1142	-3.50636	0.000454286	0.00857129
EPS8	8293.56	0.437583	0.124882	3.50398	0.000458366	0.00860894
LINC00941	691.169	0.433615	0.123743	3.50415	0.000458073	0.00860894
HLTF	1513.17	0.468605	0.133762	3.50328	0.000459564	0.00860894
TRAM1	15014.1	0.454478	0.129701	3.50403	0.000458268	0.00860894
CCDC107	1034.01	-0.433619	0.123768	-3.5035	0.000459195	0.00860894
TMEM219	1640.55	-0.425595	0.121514	-3.50244	0.000461016	0.00862382
PMM1	901.302	-0.394247	0.112586	-3.50174	0.000462223	0.00863301
NR1I2	913.478	-0.566524	0.161799	-3.5014	0.000462824	0.00863301
FLJ23867	94.1472	-0.70458	0.201479	-3.49704	0.000470445	0.00871772
STXBP4	369.691	0.606259	0.173399	3.49632	0.000471731	0.00871772
ZNF260	1125.4	0.768085	0.219604	3.49759	0.000469476	0.00871772
SLC11A1	118.485	-0.878799	0.251335	-3.49652	0.000471363	0.00871772
MMS22L	673.042	0.539684	0.15434	3.49673	0.000471	0.00871772
MKLN1	2646.5	0.457297	0.1308	3.49615	0.000472019	0.00871772
ZNF449	406.826	0.598786	0.171257	3.49642	0.000471549	0.00871772
SNHG6	2764.35	-0.358195	0.102466	-3.49576	0.000472715	0.00871831
CDC42EP3	676.217	0.440951	0.126165	3.49503	0.000474017	0.00872353
WWTR1	5576.12	0.33608	0.0961643	3.49485	0.000474329	0.00872353
CSGALNACT2	368.501	0.432565	0.123805	3.49391	0.000476007	0.00874213
NFKBIZ	965.705	-0.715575	0.204835	-3.49342	0.000476883	0.00874598
TNPO1	6407.4	0.555359	0.159077	3.49113	0.000480975	0.0088087
PIGK	1064.42	0.395772	0.113562	3.48507	0.000492	0.00880935
APOA4	124.022	-0.885853	0.253833	-3.4899	0.000483195	0.00880935
TWF1	5844.73	0.379087	0.108658	3.48881	0.000485182	0.00880935
SLC39A5	79.9197	-0.804057	0.230776	-3.48414	0.000493713	0.00880935
PHLDA1	8834.06	0.436592	0.125087	3.49031	0.00048246	0.00880935
SCYL2	2984.28	0.565661	0.162347	3.48427	0.000493482	0.00880935
CES2	1232.68	-0.294795	0.084632	-3.48326	0.000495355	0.00880935
PHF12	1359.26	0.298186	0.0854406	3.48998	0.000483062	0.00880935
TMX3	1166.38	0.392043	0.112563	3.48287	0.000496061	0.00880935
PLEKHA4	62.6275	0.688238	0.19744	3.48581	0.000490647	0.00880935
POLR1B	1612.23	0.47695	0.136869	3.48472	0.000492646	0.00880935
TOP2B	2874.94	0.282821	0.0811453	3.48536	0.000491469	0.00880935
CSRNP1	730.239	-0.700303	0.201104	-3.4823	0.000497134	0.00880935
ARL13B	621.785	0.363963	0.104306	3.48938	0.000484151	0.00880935
PIK3CA	876.458	0.623567	0.179068	3.4823	0.000497133	0.00880935
PDS5A	4713.13	0.388731	0.111457	3.48771	0.000487176	0.00880935
SNHG8	757.668	-0.362839	0.104068	-3.48656	0.000489271	0.00880935
MLXIPL	162.125	-0.672951	0.193063	-3.48566	0.000490924	0.00880935
YWHAG	12720.7	0.452242	0.129805	3.484	0.00049397	0.00880935
PHTF2	1435.03	0.370453	0.106171	3.4892	0.00048446	0.00880935
RPL12	15446.9	-0.351134	0.100827	-3.48256	0.000496645	0.00880935
RP2	1669.87	0.575088	0.16493	3.48686	0.000488718	0.00880935
EBP	5031.46	-0.384378	0.110369	-3.48268	0.000496423	0.00880935
DOCK11	1734.31	0.474813	0.136264	3.48449	0.00049307	0.00880935
EEF1G	26437	-0.198467	0.0570102	-3.48125	0.000499078	0.00881124
C19orf24	1621.73	-0.364205	0.104665	-3.47972	0.000501944	0.00881124
PTPN18	1491.07	-0.361962	0.103968	-3.48147	0.000498678	0.00881124
TNIK	1143.6	0.559315	0.160701	3.48046	0.00050055	0.00881124
ZFR	2993.52	0.350995	0.100865	3.47986	0.000501677	0.00881124
MAP3K1	1170.89	0.706254	0.202934	3.48022	0.00050101	0.00881124
KAT6A	1551.99	0.393168	0.11298	3.47996	0.000501483	0.00881124
LIMS1	3023.43	0.274477	0.0788904	3.47922	0.000502884	0.00881593
USP53	1070.56	0.405803	0.116683	3.47783	0.000505484	0.00884968
FRAT2	364.81	-0.389547	0.112031	-3.47714	0.000506784	0.00885201
MPND	370.665	-0.415173	0.119404	-3.47705	0.000506967	0.00885201
CHD1L	6845.94	-0.386922	0.111309	-3.47609	0.000508775	0.00886623
TBC1D17	1262.93	-0.401837	0.115608	-3.47587	0.000509207	0.00886623
FAM126B	457.039	0.409102	0.117709	3.47555	0.00050981	0.00886623
RNF169	1185.79	0.418251	0.120416	3.47338	0.000513942	0.00889009
PGPEP1	1651	-0.359304	0.103444	-3.4734	0.00051391	0.00889009
RPS16	22689.9	-0.294867	0.0849015	-3.47305	0.000514572	0.00889009
EXOSC5	1382.3	-0.240266	0.0691537	-3.47437	0.000512054	0.00889009
OXER1	85.5572	-0.958342	0.275924	-3.47321	0.00051428	0.00889009
SYNJ1	266.402	0.768915	0.221429	3.47251	0.000515625	0.00889656
CHM	1648.37	0.533376	0.153616	3.47213	0.000516343	0.00889725
KIAA1033	4002.55	0.519687	0.149701	3.4715	0.000517558	0.00890648
TTC14	640.002	0.495621	0.142861	3.46926	0.000521898	0.0089694
HSPA12A	738.997	0.436974	0.125976	3.4687	0.000522985	0.00897099
ZNF770	2345.05	0.638487	0.184116	3.46785	0.000524639	0.00897099
MAFF	823.159	-0.433874	0.125101	-3.46819	0.000523976	0.00897099
CPEB4	1066.56	0.745838	0.215075	3.46781	0.000524727	0.00897099
HCFC1R1	907.031	-0.444196	0.128187	-3.46521	0.000529809	0.00902962
PARP9	953.467	0.410213	0.118387	3.465	0.000530222	0.00902962
CD2AP	5639.29	0.563908	0.162721	3.46549	0.000529266	0.00902962
ZNF397	435.357	1.01458	0.292909	3.46382	0.000532554	0.00905757
PLEKHH2	1204.55	0.3217	0.0929288	3.46179	0.000536599	0.00911453
EEA1	1535.01	0.476732	0.137759	3.46062	0.000538941	0.00912761
TMOD3	3948.84	0.557512	0.16112	3.46023	0.000539719	0.00912761
SNRPD2	7301.66	-0.257635	0.0744608	-3.46001	0.000540153	0.00912761
DCK	749.044	0.466939	0.134924	3.46076	0.000538662	0.00912761
LRRC75B	164.688	-0.62486	0.180614	-3.45964	0.000540896	0.00912841
DHRS13	303.022	-0.425564	0.123081	-3.45759	0.000545034	0.00918642
RAB10	7792.49	0.370375	0.107131	3.45722	0.000545771	0.00918703
SUCO	1869.16	0.325594	0.0942157	3.45583	0.000548598	0.00918744
CDC73	1731.11	0.503644	0.145737	3.45585	0.000548561	0.00918744
RPL41	11111.1	-0.339592	0.0982403	-3.45675	0.000546731	0.00918744
ZMYM2	724.359	0.384793	0.111329	3.45634	0.000547558	0.00918744
RPL26	15716.3	-0.312512	0.0904528	-3.45498	0.000550335	0.00920477
RALGPS2	2350.5	0.377936	0.109414	3.4542	0.000551928	0.0092098
CPSF2	1749.47	0.327024	0.0946852	3.4538	0.000552743	0.0092098
STEAP2	2776.44	0.721955	0.209012	3.45413	0.000552062	0.0092098
AMMECR1L	1303.35	0.287608	0.0833769	3.44949	0.000561644	0.00934623
SOCS6	1339.7	0.415624	0.120566	3.44727	0.000566284	0.00941152
SMAD5	1744.33	0.521383	0.151307	3.44586	0.000569256	0.00943245
TAB2	2559.84	0.278906	0.0809446	3.44564	0.000569702	0.00943245
PEG10	449.526	0.873732	0.253551	3.44598	0.000568989	0.00943245
MBNL1	8523.52	0.452235	0.131279	3.44483	0.000571417	0.00944892
GSTCD	533.317	0.570043	0.165509	3.44418	0.000572803	0.0094599
SECISBP2L	1857.63	0.536272	0.15572	3.44382	0.000573565	0.00946058
UBA6	1491.75	0.392738	0.114074	3.44283	0.000575656	0.00948314
VGLL4	4357.64	0.291221	0.0846252	3.4413	0.000578923	0.00952499
CLTC	14887	0.410536	0.119358	3.43952	0.000582749	0.00957592
TNFRSF10A	821.052	0.275436	0.0801013	3.4386	0.000584736	0.00959655
URI1	3051.06	-0.29601	0.0861097	-3.43759	0.000586916	0.00962028
COA3	2047.01	-0.338576	0.0985133	-3.43685	0.000588522	0.00963456
ETS2	3615.16	-0.33549	0.0976252	-3.43651	0.000589264	0.00963469
SEC14L1	3828.85	0.290435	0.0845259	3.43605	0.000590256	0.00963889
UTP20	2074.51	0.462311	0.134593	3.43488	0.000592822	0.00965674
YWHAZ	49859.5	0.214515	0.062446	3.43521	0.000592093	0.00965674
OSBPL3	1392.95	0.315204	0.0918082	3.43329	0.00059631	0.00969488
BRI3	7887.54	-0.306564	0.0892957	-3.43314	0.000596642	0.00969488
PPP2R5E	1448.91	0.331841	0.0966786	3.43242	0.000598226	0.00970859
NBPF25P	143.463	-0.895498	0.261045	-3.43044	0.000602598	0.00972022
ZG16B	273.366	-0.561939	0.163778	-3.4311	0.000601138	0.00972022
CDK12	3390.6	0.41592	0.121228	3.43089	0.00060161	0.00972022
PAPOLG	405.561	0.747228	0.217797	3.43085	0.000601691	0.00972022
UBQLN1	6371.47	0.374197	0.109082	3.43042	0.000602649	0.00972022
EXOC6B	324.123	0.790157	0.230487	3.4282	0.000607596	0.00978797
ZFPM1	60.057	-0.76917	0.224447	-3.42695	0.000610394	0.00979694
PAX8-AS1	129.687	-0.560687	0.163599	-3.4272	0.000609831	0.00979694
TMEM106B	2566.24	0.48705	0.142122	3.42699	0.000610308	0.00979694
ARID5A	724.26	-0.433743	0.126706	-3.42322	0.000618831	0.00988285
SEMA3B	450.07	-0.685978	0.200382	-3.42335	0.000618546	0.00988285
XRN1	848.929	0.471958	0.137867	3.42328	0.000618708	0.00988285
TET2	313.784	0.673665	0.19681	3.42292	0.000619515	0.00988285
SPTAN1	11559	0.274537	0.0802006	3.42313	0.000619034	0.00988285
SCAI	302.561	0.416849	0.121838	3.42133	0.000623157	0.00992887
LRRC37A6P	84.6252	0.749724	0.219202	3.42024	0.000625662	0.00995668
RNASE4	2734.22	-0.317898	0.0930607	-3.41603	0.000635408	0.0100995
CCDC134	141.782	0.698776	0.204591	3.41548	0.000636701	0.0101078
NFAT5	1156.44	0.555344	0.162618	3.41501	0.000637788	0.0101128
SGK223	1542.29	0.284519	0.0833463	3.4137	0.000640875	0.0101495
CEP76	347.795	0.527039	0.154408	3.41329	0.000641846	0.0101526
PKN2	1593.07	0.440627	0.129225	3.40976	0.00065019	0.0102562
ZNF225	157.67	0.793047	0.232619	3.40921	0.000651523	0.0102562
HRH1	640.484	0.464133	0.136122	3.40969	0.000650365	0.0102562
HIPK2	7458.03	0.587551	0.172329	3.40948	0.000650875	0.0102562
RC3H1	1344.95	0.361314	0.106042	3.40726	0.000656185	0.0102819
SEC23IP	1560.1	0.369279	0.108372	3.4075	0.000655617	0.0102819
PEBP1	10245.6	-0.238203	0.0699311	-3.40625	0.000658623	0.0102819
DGKH	438.843	0.366195	0.107479	3.40713	0.000656498	0.0102819
ANKFY1	2636.72	0.324021	0.0951111	3.40677	0.000657375	0.0102819
C2orf69	889.285	0.376785	0.110583	3.40727	0.000656172	0.0102819
LNPEP	589.788	0.760489	0.223264	3.40624	0.000658645	0.0102819
VKORC1	1697.27	-0.276798	0.0812979	-3.40473	0.000662284	0.0102897
TSHZ1	741.098	0.480408	0.141099	3.40476	0.00066223	0.0102897
RND3	2713.75	0.234967	0.0690115	3.40475	0.000662254	0.0102897
ARPC1A	11378.2	-0.236545	0.06946	-3.40548	0.000660471	0.0102897
SYT8	65.57	-0.782874	0.229985	-3.40402	0.000664031	0.0103047
PLA2G6	163.41	-0.755155	0.221893	-3.40324	0.000665907	0.0103216
LINC01420	248.075	-0.508355	0.149397	-3.40271	0.000667208	0.0103295
FKBP2	1748.2	-0.299608	0.0880604	-3.4023	0.000668223	0.010333
PPIG	2825.42	-0.373872	0.109913	-3.40153	0.000670095	0.0103498
ALG10	312.288	0.619521	0.182255	3.3992	0.000675843	0.0104263
MSANTD4	768.014	0.537629	0.158255	3.39723	0.000680708	0.010489
IFNLR1	162.612	0.571436	0.168285	3.39564	0.000684675	0.0104945
STAMBPL1	285.603	0.406084	0.119582	3.39586	0.000684138	0.0104945
MED21	923.11	0.467741	0.137742	3.39578	0.000684341	0.0104945
PTPRG	1163.1	0.520338	0.153192	3.39663	0.000682205	0.0104945
EIF4E	1343.39	0.400292	0.11789	3.39549	0.000685066	0.0104945
C1QTNF6	155.929	-0.594096	0.174983	-3.39516	0.000685874	0.0104946
CALML4	1219.37	-0.48078	0.14163	-3.39461	0.000687265	0.0105036
USP38	1231.37	0.468037	0.137936	3.39314	0.000690956	0.0105193
FGA	2061.67	0.594447	0.175202	3.39293	0.000691501	0.0105193
AP1S1	5010.52	-0.26556	0.0782558	-3.39349	0.000690075	0.0105193
MOSPD2	358.046	0.618853	0.182355	3.39367	0.000689631	0.0105193
PIK3R4	1204.67	0.499284	0.147195	3.39199	0.000693871	0.0105431
NPAT	819.19	0.616419	0.181749	3.39159	0.000694878	0.0105462
C18orf54	291.238	0.797254	0.235112	3.39096	0.000696488	0.0105559
RPL10	44975	-0.263854	0.0778169	-3.39071	0.000697123	0.0105559
RPL23A	16192.1	-0.227913	0.0672355	-3.38978	0.000699498	0.0105796
GLTPD2	729.032	-0.562141	0.165869	-3.38907	0.000701294	0.0105945
CCDC82	958.962	0.320662	0.0946741	3.38701	0.000706597	0.0106501
DUS3L	1190.57	-0.305963	0.0903279	-3.38724	0.000705984	0.0106501
RAB11FIP2	608.263	0.519159	0.153367	3.38507	0.000711589	0.0106907
EHF	3844.47	0.546888	0.161554	3.38518	0.000711326	0.0106907
CALM3	12399.9	-0.217989	0.064398	-3.38502	0.000711735	0.0106907
ID4	37.7039	-1.09902	0.324736	-3.38436	0.000713454	0.0107043
INF2	9111.02	-0.354775	0.10486	-3.38332	0.000716141	0.0107094
CSNK1G1	1391.92	0.341872	0.101076	3.38233	0.000718745	0.0107094
APRT	2317.16	-0.280786	0.0830229	-3.38203	0.000719516	0.0107094
IL1R1	3585.09	0.440372	0.130206	3.38211	0.000719313	0.0107094
NIPSNAP1	1874.65	-0.293811	0.0868701	-3.38218	0.000719125	0.0107094
PPP1R18	2500.46	0.288207	0.0851891	3.38314	0.000716627	0.0107094
VPS13A	1504.95	0.386656	0.114296	3.38294	0.000717138	0.0107094
RPL36AL	2529.99	-0.29856	0.088318	-3.38051	0.000723504	0.0107223
ITGB3	150.705	0.88258	0.261083	3.38046	0.000723652	0.0107223
TRMT2A	1191.15	-0.225032	0.0665525	-3.38128	0.000721501	0.0107223
TMEM8B	383.154	-0.468893	0.138688	-3.38092	0.000722429	0.0107223
ZNF395	4567.86	-0.454871	0.134576	-3.38003	0.000724769	0.0107267
SFT2D2	639.871	0.577675	0.170995	3.37833	0.000729288	0.0107414
PIP4K2A	1806.96	0.288531	0.0854198	3.3778	0.000730686	0.0107414
FAM160B1	788.694	0.41858	0.123894	3.37854	0.000728716	0.0107414
GPRC5C	4474.06	-0.23484	0.0695372	-3.37719	0.000732313	0.0107414
PPFIA3	432.507	-0.355308	0.105145	-3.37923	0.000726881	0.0107414
RAB24	924.969	-0.370868	0.1098	-3.37767	0.000731027	0.0107414
TMEM64	3843.98	0.468194	0.138583	3.37843	0.000728997	0.0107414
TPRN	1354.83	-0.352264	0.104299	-3.37745	0.00073161	0.0107414
RILP	978.675	-0.388192	0.114967	-3.37654	0.000734031	0.0107546
PRR14L	1708.41	0.427778	0.126707	3.37611	0.000735185	0.0107595
NBN	4961.08	0.446704	0.132341	3.37541	0.000737052	0.0107748
ZNF24	3090.93	0.367419	0.108875	3.37468	0.000739019	0.0107845
RPS5	19300.6	-0.288517	0.0854979	-3.37455	0.000739362	0.0107845
E2F3	882.407	0.335044	0.0993025	3.37397	0.000740914	0.0107951
DICER1	1348.49	0.575214	0.170575	3.3722	0.000745709	0.010833
MAP1A	518.636	0.570621	0.169219	3.37209	0.000745996	0.010833
RRM2B	1901.55	0.462393	0.137112	3.37239	0.000745196	0.010833
POLD4	2929.92	-0.366103	0.108592	-3.37137	0.000747965	0.0108451
MTMR12	831.827	0.290224	0.0860899	3.37118	0.00074848	0.0108451
RPL3	23733.9	-0.287391	0.085285	-3.36978	0.000752288	0.0108882
INTS2	767.649	0.522659	0.155146	3.36883	0.000754882	0.0109137
UQCR10	1811.28	-0.278017	0.0825498	-3.36787	0.0007575	0.0109275
SLMAP	2424.18	0.392484	0.116537	3.3679	0.000757438	0.0109275
STAM	738.954	0.361445	0.107332	3.36755	0.000758393	0.0109275
OTOF	137.917	-0.527107	0.156547	-3.36707	0.000759703	0.0109275
KIAA0226	1053.33	0.23902	0.0709897	3.36696	0.000760003	0.0109275
FGD5-AS1	3464.49	0.271455	0.0806577	3.36552	0.00076399	0.0109728
FAM171B	283.591	0.761909	0.226411	3.36516	0.000764994	0.0109752
APBB2	523.259	0.445724	0.132484	3.36436	0.000767207	0.010995
FRYL	1158.02	0.375861	0.111745	3.36356	0.000769454	0.0110151
UHRF1BP1L	2754.05	0.44224	0.131532	3.36221	0.000773201	0.011021
ELMO3	385.541	-0.449971	0.133854	-3.36166	0.000774746	0.011021
ODF3B	161.148	-0.810653	0.241151	-3.36161	0.000774904	0.011021
JADE2	2834.03	0.20844	0.062005	3.36166	0.000774742	0.011021
ATOX1	675.389	-0.344062	0.102349	-3.36166	0.000774753	0.011021
CLDN4	8727.6	-0.307809	0.0915358	-3.36271	0.000771803	0.011021
BICC1	119.209	1.19599	0.355938	3.36011	0.000779102	0.0110594
C5AR1	121.016	-0.897323	0.267057	-3.36005	0.000779294	0.0110594
ATF3	792.575	-0.618403	0.184064	-3.35971	0.000780234	0.0110608
S100A9	38.114	-1.66621	0.496436	-3.35635	0.000789794	0.0111165
MAP4K5	786.729	0.30556	0.0910447	3.35615	0.000790352	0.0111165
CDKN2D	200.993	-0.442044	0.131639	-3.35799	0.000785105	0.0111165
TRAPPC6A	196.123	-0.689251	0.205303	-3.35724	0.000787236	0.0111165
D2HGDH	486.389	-0.457684	0.13638	-3.35594	0.000790948	0.0111165
PVRL3	427.555	0.71265	0.212326	3.35639	0.00078966	0.0111165
MOB1B	692.678	0.603477	0.179801	3.35636	0.000789752	0.0111165
DNAJB14	936.945	0.474912	0.141507	3.35609	0.000790531	0.0111165
ATF2	2214.33	0.500703	0.149245	3.3549	0.000793949	0.0111467
MSH6	3308.85	0.341244	0.101738	3.35414	0.000796125	0.0111653
FTL	379898	-0.34561	0.103063	-3.35338	0.000798322	0.0111842
TMEM87B	2455.89	0.258195	0.0770189	3.35236	0.000801266	0.0112135
RPL9	15099.4	-0.319684	0.0954082	-3.35069	0.000806094	0.011269
IVD	3283.37	-0.230023	0.068699	-3.34827	0.000813184	0.0113008
ATP8B1	2740.79	0.498968	0.149006	3.34865	0.000812064	0.0113008
NEK4	636.502	0.388473	0.116021	3.34829	0.000813112	0.0113008
BAG2	1309.73	0.428077	0.127852	3.34822	0.000813333	0.0113008
NDUFB2	1894.64	-0.278891	0.0832743	-3.34906	0.000810858	0.0113008
OLFM1	2834.19	-0.363409	0.10854	-3.34815	0.000813543	0.0113008
ZNF581	627.758	-0.271317	0.0810462	-3.34768	0.000814903	0.0113077
N4BP2	602.114	0.584551	0.174653	3.34693	0.000817114	0.0113145
TRERF1	469.666	0.312951	0.0935035	3.34694	0.000817085	0.0113145
IL31RA	45.0821	1.52304	0.455209	3.34581	0.000820423	0.0113483
RPSA	15719.1	-0.296122	0.0885228	-3.34515	0.00082239	0.0113635
NRAS	2749.93	0.251779	0.0753064	3.34339	0.000827615	0.0114237
FGD6	2173.57	0.435805	0.130363	3.34302	0.000828728	0.011424
SERPINA6	610.194	-0.342959	0.102596	-3.3428	0.000829377	0.011424
LOC729737	251.668	-0.998898	0.298998	-3.34082	0.000835314	0.01145
ATP6V0A2	1410.72	0.249757	0.0747537	3.34106	0.000834596	0.01145
TRAPPC8	1741.26	0.409637	0.12259	3.34152	0.000833212	0.01145
KIDINS220	1631.1	0.412412	0.123451	3.3407	0.000835665	0.01145
AFF1	3276.98	0.465396	0.139267	3.34176	0.000832503	0.01145
FAM122A	471.878	0.421864	0.126294	3.34034	0.000836767	0.01145
NDUFA1	3594.91	-0.291959	0.0874092	-3.34013	0.000837379	0.01145
RPL38	10645.7	-0.276973	0.0829331	-3.33971	0.000838653	0.0114527
CAAP1	278.177	0.460418	0.137878	3.33932	0.000839837	0.0114527
LONRF3	892.632	0.495339	0.148341	3.3392	0.000840194	0.0114527
ZC3H12A	2244.1	-1.02136	0.30596	-3.3382	0.000843216	0.0114767
RECQL	3068.89	0.355873	0.10663	3.33747	0.000845461	0.0114767
HCFC2	393.086	0.571565	0.171238	3.33784	0.000844314	0.0114767
PBDC1	1455.16	-0.229343	0.0687149	-3.33761	0.000845035	0.0114767
NEMP1	2013.55	0.50821	0.152322	3.33641	0.00084868	0.0114966
CLCN3	2226.62	0.333515	0.0999553	3.33664	0.000847977	0.0114966
SGMS1	716.064	0.428143	0.128422	3.33386	0.000856485	0.0115559
PSME4	4355.78	0.310636	0.0931768	3.33383	0.000856578	0.0115559
PFKFB4	1054.31	-0.432058	0.129593	-3.33396	0.000856186	0.0115559
RBM12B	1005.18	0.643306	0.192948	3.33408	0.000855807	0.0115559
EID3	250.191	-1.0862	0.325851	-3.33343	0.00085783	0.0115609
AP1S3	693.395	0.478475	0.143586	3.33232	0.000861245	0.011595
HIPK3	2633.78	0.614793	0.184604	3.33034	0.000867415	0.011666
CFAP97	1739.79	0.407681	0.122425	3.33005	0.000868301	0.011666
BTBD11	1365.1	0.478175	0.143722	3.32708	0.000877607	0.0117603
CKB	669.858	-0.556973	0.167392	-3.32735	0.000876759	0.0117603
FIGNL1	1069.7	0.458972	0.137956	3.32695	0.00087801	0.0117603
CTDSPL2	1241.71	0.510622	0.153521	3.32607	0.0008808	0.0117758
HOOK2	590.798	-0.619331	0.186227	-3.32567	0.000882049	0.0117758
PPP1R37	2517.86	-0.342681	0.103033	-3.32593	0.000881239	0.0117758
UGT1A6	4469.34	0.475836	0.143089	3.32545	0.000882756	0.0117758
HSD11B2	268.948	-0.646116	0.194328	-3.32487	0.000884585	0.0117882
NEK8	235.934	-0.717915	0.21604	-3.32306	0.000890346	0.0118444
SLX4IP	106.352	0.713151	0.214612	3.32298	0.00089062	0.0118444
HSPA13	621.996	0.522413	0.157239	3.32241	0.000892419	0.0118444
SLC6A8	47458.1	-0.473698	0.142572	-3.32251	0.000892101	0.0118444
EPT1	5125.56	0.404494	0.121817	3.32051	0.000898545	0.0119137
ARID2	1308.1	0.414152	0.124762	3.31955	0.000901621	0.0119296
C16orf13	1903.06	-0.369232	0.11126	-3.31865	0.000904535	0.0119296
VRK2	1325.62	0.309911	0.0933686	3.31922	0.000902696	0.0119296
ABTB1	593.505	-0.410441	0.123706	-3.31788	0.000907028	0.0119296
USP45	385.379	0.514598	0.155049	3.31894	0.000903614	0.0119296
ASCC3	1571.16	0.477411	0.143826	3.31937	0.000902196	0.0119296
RPL30	23372.6	-0.266669	0.0803731	-3.31788	0.000907021	0.0119296
MID1IP1	2506.69	0.263281	0.0793485	3.31804	0.000906528	0.0119296
FAM3C	2865.59	0.395499	0.119223	3.3173	0.00090893	0.0119427
LIN7B	224.224	-0.576219	0.173758	-3.31622	0.000912439	0.0119645
ZBTB21	705.789	0.584172	0.176145	3.31644	0.00091173	0.0119645
ADORA2A-AS1	37.6405	-0.877758	0.264708	-3.31595	0.000913326	0.0119645
IFI27L2	408.899	-0.485693	0.146496	-3.3154	0.000915126	0.0119761
KDELC2	2975.55	0.299243	0.0902736	3.31484	0.000916951	0.011988
LIN9	465.223	0.523124	0.157845	3.31416	0.000919195	0.0120009
PIK3C2A	2917.73	0.505545	0.152597	3.31294	0.000923193	0.0120009
ATF1	1029.46	0.432529	0.130538	3.31343	0.000921579	0.0120009
NAA50	6952.78	0.329441	0.0994344	3.31315	0.000922527	0.0120009
QKI	2545.33	0.458457	0.138387	3.31287	0.000923428	0.0120009
CBLL1	2608.84	0.422747	0.127606	3.3129	0.000923326	0.0120009
KIAA1109	1577.6	0.520956	0.157267	3.31256	0.000924459	0.0120024
TBC1D9	1074.08	0.457465	0.138179	3.31067	0.000930733	0.0120719
CACUL1	2133.02	0.393126	0.11876	3.31024	0.000932156	0.0120779
RNF183	186.921	-0.803024	0.242607	-3.30998	0.000933036	0.0120779
RNF186	36.5036	-1.04906	0.317069	-3.30863	0.000937541	0.0121123
LRRC8B	769.626	0.39958	0.120766	3.30871	0.000937283	0.0121123
STAG1	2063.75	0.373408	0.112874	3.3082	0.000938994	0.0121191
NDUFB7	1490.09	-0.313455	0.0947742	-3.30739	0.000941688	0.0121419
WAC-AS1	815.153	-0.487767	0.147572	-3.30529	0.00094879	0.0121618
MIB1	3376.28	0.445836	0.134835	3.30653	0.000944578	0.0121618
PRR12	2715.78	0.197094	0.0596272	3.30543	0.0009483	0.0121618
RANBP2	4393.75	0.512877	0.155157	3.30553	0.000947962	0.0121618
MIER3	623.171	0.585075	0.176972	3.30604	0.000946262	0.0121618
ICK	1345.06	0.449809	0.136043	3.30638	0.000945102	0.0121618
DPM3	1213.83	-0.326547	0.0988132	-3.30469	0.000950821	0.0121683
LRCH3	550.648	0.5004	0.151426	3.30459	0.000951154	0.0121683
SLC37A4	1595.35	-0.366521	0.110941	-3.30376	0.000953986	0.0121807
MARCH6	2570.63	0.310562	0.093998	3.30392	0.000953431	0.0121807
SLC30A7	1659.17	0.317425	0.0961133	3.30261	0.000957886	0.0122143
YTHDF3	4341.73	0.488394	0.147889	3.30244	0.000958478	0.0122143
C9orf172	831.908	-0.593217	0.179659	-3.3019	0.00096033	0.012226
KRTCAP2	3524.32	-0.284354	0.0861445	-3.30089	0.000963783	0.0122581
MAP3K11	5141.56	-0.26337	0.0798344	-3.29896	0.000970451	0.0122952
CPNE8	1844.27	0.44703	0.135578	3.29721	0.000976522	0.0122952
FBN1	1203.08	0.446856	0.135554	3.29652	0.000978893	0.0122952
ZNF254	212.769	0.631672	0.191609	3.29667	0.000978386	0.0122952
EIF2AK2	2031.66	0.41226	0.125041	3.29699	0.000977279	0.0122952
RIF1	3212.01	0.471949	0.143121	3.29756	0.000975285	0.0122952
RPE	1262.11	0.437485	0.132592	3.29947	0.000968665	0.0122952
ATP13A3	7889.3	0.571777	0.173328	3.29881	0.000970941	0.0122952
TMEM33	2884.33	0.393546	0.119324	3.29814	0.00097329	0.0122952
PAPSS1	875.442	0.313422	0.0950733	3.29663	0.000978517	0.0122952
TMEM30A	3463.49	0.401246	0.121688	3.29733	0.000976099	0.0122952
ZC3H12D	113.304	-0.516666	0.156624	-3.29876	0.000971137	0.0122952
RPL7A	28201.8	-0.221027	0.0670221	-3.29782	0.00097438	0.0122952
MAP4K3	2474.39	0.478594	0.145201	3.29608	0.000980436	0.0123028
AKR1A1	1227.56	-0.29041	0.0881453	-3.29467	0.000985362	0.0123058
ZBTB44	1639.56	0.377218	0.114487	3.29486	0.00098469	0.0123058
CIDEB	69.1149	-0.647976	0.196669	-3.29475	0.000985101	0.0123058
VPS35	5696.71	0.330531	0.100315	3.29492	0.000984494	0.0123058
DPY19L4	1957.7	0.472398	0.143368	3.295	0.000984233	0.0123058
HERC4	950.214	0.544247	0.165374	3.29102	0.000998261	0.012455
GOLT1A	300.048	-0.456816	0.138835	-3.29036	0.0010006	0.0124621
CHD8	2301.17	0.22263	0.0676639	3.29023	0.00100105	0.0124621
ZNF680	290.422	0.59757	0.181629	3.29005	0.00100168	0.0124621
ANAPC16	1988.25	-0.254225	0.0772966	-3.28895	0.00100561	0.0124754
GPRC5B	377.548	0.935775	0.284476	3.28947	0.00100377	0.0124754
URB1	1637.42	0.302465	0.0919574	3.28919	0.00100476	0.0124754
NUP98	5684.49	0.322505	0.0980742	3.28838	0.00100765	0.0124771
PAPD5	1198.31	0.428814	0.130394	3.28861	0.00100685	0.0124771
GCKR	256.322	-0.720868	0.219243	-3.28798	0.00100908	0.0124831
PRICKLE2	220.202	0.64077	0.194909	3.28754	0.00101066	0.0124909
EXOC5	1692.05	0.516205	0.157036	3.28718	0.00101197	0.0124953
G2E3	663.838	0.70584	0.214758	3.28668	0.00101377	0.0125057
NEDD4	2219.23	0.475636	0.144742	3.28608	0.0010159	0.0125203
UHMK1	5973.28	0.530039	0.161357	3.28488	0.00102027	0.0125623
RPL28	19540.2	-0.271211	0.0825837	-3.28408	0.00102316	0.0125681
TEX264	885.48	-0.328862	0.100142	-3.28394	0.00102365	0.0125681
ANK1	617.557	0.410092	0.124877	3.28396	0.0010236	0.0125681
HIATL1	2796.55	0.325174	0.0990271	3.28369	0.00102458	0.0125681
ECI1	2134.4	-0.28326	0.0862745	-3.28324	0.00102622	0.0125765
GLRX	2180.37	-0.253046	0.0770869	-3.2826	0.00102853	0.012593
ZNF462	685.874	0.441063	0.134379	3.28223	0.00102989	0.0125979
NBPF1	871.274	0.387394	0.118048	3.28166	0.00103199	0.0126115
MRPL27	1311.34	-0.283763	0.0864832	-3.28114	0.00103389	0.0126115
ANLN	6334.93	0.571896	0.174286	3.28136	0.00103309	0.0126115
BDH1	67.6769	-0.667932	0.203584	-3.28087	0.00103489	0.012612
LRIF1	1148.34	0.540839	0.164898	3.27985	0.00103864	0.0126459
TMED5	4219.61	0.472883	0.144208	3.27916	0.00104116	0.0126648
JADE1	1333.95	0.189153	0.0576893	3.27882	0.00104243	0.0126686
HYAL1	729.716	-0.528115	0.161094	-3.27831	0.0010443	0.0126741
RPS6	10672.6	-0.277092	0.0845264	-3.27817	0.00104482	0.0126741
UBXN6	2349.71	-0.308389	0.094085	-3.27777	0.00104632	0.0126806
VCPIP1	1805.92	0.58354	0.178056	3.27727	0.00104815	0.0126911
LAMTOR2	3058.67	-0.29307	0.089447	-3.27646	0.00105115	0.0127108
ANO9	1753.29	-1.07078	0.326863	-3.27593	0.00105316	0.0127108
CCDC88B	160.112	-0.496113	0.151426	-3.27627	0.00105189	0.0127108
MVK	1523.35	-0.488462	0.149115	-3.27575	0.00105384	0.0127108
KPNA4	4789.95	0.359533	0.109764	3.27551	0.0010547	0.0127108
SEPT7	3821.44	0.254337	0.0776536	3.27527	0.0010556	0.0127108
LUZP1	1709.04	0.292269	0.0892574	3.27445	0.00105869	0.0127363
MTMR6	442.009	0.487963	0.14905	3.27381	0.00106107	0.0127532
CYHR1	1653.52	-0.395692	0.120879	-3.27346	0.0010624	0.0127576
BRWD1	1386.19	0.431709	0.132006	3.27037	0.00107408	0.0128861
ZFC3H1	1088.06	0.578574	0.176962	3.26947	0.00107749	0.0129151
ERBB2IP	3304.68	0.4485	0.137196	3.26904	0.00107912	0.0129228
ZC3HAV1L	215.788	1.11861	0.342224	3.26864	0.00108067	0.0129296
TTR	156.453	-0.718673	0.219923	-3.26784	0.00108373	0.0129544
WAPAL	2493.38	0.303163	0.0927934	3.26708	0.00108662	0.0129767
TRAM2	1916.37	0.298647	0.091418	3.26683	0.00108758	0.0129767
ERICH4	26.7088	-1.07785	0.32998	-3.26641	0.00108922	0.0129845
UNC13A	431.048	-0.577735	0.176953	-3.2649	0.00109502	0.0130332
STRN	1942.62	0.486783	0.149099	3.26483	0.00109529	0.0130332
ARHGEF12	8145.27	0.477014	0.146188	3.26301	0.00110234	0.0130355
GALNT1	4824.33	0.321213	0.098424	3.26356	0.00110022	0.0130355
STK11	2478.46	-0.405903	0.124341	-3.26443	0.00109686	0.0130355
SPPL2B	1343.63	-0.51041	0.156422	-3.26303	0.00110228	0.0130355
UBR3	1990.58	0.549341	0.16832	3.26368	0.00109976	0.0130355
CRYBG3	1444.54	0.623167	0.190959	3.26336	0.001101	0.0130355
EXD3	282.913	-0.421425	0.129153	-3.26299	0.00110244	0.0130355
CAMK2N1	3803.16	-0.367164	0.11256	-3.26192	0.00110659	0.0130609
PRELID1	6373.22	-0.237307	0.0727471	-3.26207	0.001106	0.0130609
MVD	1148.64	-0.631356	0.193643	-3.26041	0.00111251	0.0130701
JUND	4651.46	-0.561907	0.172312	-3.26098	0.00111028	0.0130701
ACAP2	2166.44	0.511858	0.156989	3.26047	0.00111227	0.0130701
ITGA2	1803.56	0.450301	0.138103	3.26061	0.00111174	0.0130701
TCF7	1014.38	-0.278269	0.0853376	-3.2608	0.001111	0.0130701
PHF6	2113.82	0.603951	0.18525	3.2602	0.00111334	0.0130701
TSC22D1	3421.34	0.263881	0.0809897	3.25821	0.00112118	0.0131034
TRIP12	6003.93	0.410544	0.126013	3.25796	0.00112217	0.0131034
COL4A3BP	1447.16	0.523069	0.160514	3.25872	0.00111918	0.0131034
SUMF2	2395.13	-0.265492	0.0814685	-3.25884	0.0011187	0.0131034
ZC2HC1A	440.132	0.447844	0.137453	3.25816	0.00112138	0.0131034
MELK	2389.72	0.324297	0.099506	3.25907	0.00111777	0.0131034
CCDC117	1352.29	0.602516	0.185078	3.25547	0.00113203	0.0132067
ATAD1	1078.99	0.415648	0.127709	3.25466	0.00113528	0.0132239
ACSF3	898.789	-0.351581	0.108026	-3.2546	0.00113552	0.0132239
MUC4	101.805	0.770069	0.236629	3.25433	0.0011366	0.0132247
ABL2	1551.56	0.275859	0.084784	3.25367	0.00113924	0.0132436
TP53BP1	1677.73	0.403277	0.123955	3.25342	0.00114026	0.0132437
FBXO5	699.928	0.370147	0.113783	3.25309	0.00114156	0.0132471
UBR5	4940.71	0.351283	0.108	3.25261	0.0011435	0.0132579
PTPN21	457.461	0.389612	0.119867	3.25036	0.00115257	0.0133071
RBCK1	6045.49	-0.371143	0.114164	-3.25095	0.0011502	0.0133071
WDR36	1316.56	0.496525	0.152763	3.2503	0.00115282	0.0133071
HIVEP1	727.806	0.49066	0.150926	3.25099	0.00115005	0.0133071
MED14	4617	0.44866	0.138017	3.25075	0.00115101	0.0133071
MYOF	8452.43	0.511007	0.157282	3.24898	0.00115818	0.0133453
LIN7C	1830.98	0.406756	0.125204	3.24874	0.00115918	0.0133453
RNF181	1266.13	-0.288545	0.0888129	-3.24891	0.00115847	0.0133453
TUBD1	424.333	0.469746	0.144643	3.24763	0.00116371	0.0133623
PCYT1A	1142.03	0.334172	0.102882	3.2481	0.0011618	0.0133623
IARS	7792.72	0.294112	0.090556	3.24784	0.00116284	0.0133623
EVX1	63.3421	-0.928031	0.285886	-3.24615	0.00116976	0.01342
SCARB1	23176	-0.249949	0.0770196	-3.24527	0.00117341	0.0134384
PITX2	330.735	0.575356	0.177279	3.24548	0.00117252	0.0134384
PHKA1	1296.21	0.275269	0.084832	3.24487	0.00117504	0.0134453
TCP11L1	586.749	0.307977	0.0949356	3.24406	0.00117839	0.0134719
NOTCH2	3728.35	0.416909	0.128526	3.24377	0.00117958	0.0134737
EXOC8	592.608	0.442124	0.13636	3.24234	0.00118553	0.0135121
APOBR	27.7087	-1.18608	0.365802	-3.24242	0.00118519	0.0135121
PTPN12	3216.19	0.23768	0.0733077	3.24222	0.00118603	0.0135121
MORC3	759.127	0.456608	0.140851	3.24177	0.00118789	0.0135216
MGA	1284.47	0.659782	0.203546	3.24144	0.00118928	0.0135256
INO80D	926.429	0.396411	0.122338	3.2403	0.00119405	0.0135563
NOTCH1	1593.49	0.382272	0.11797	3.24043	0.00119349	0.0135563
MIR100HG	44.1555	1.25551	0.387535	3.23973	0.00119642	0.0135715
SLC2A8	741.18	-0.363002	0.112064	-3.23925	0.00119845	0.0135828
LOC101929412	40.5125	-0.886253	0.273658	-3.23854	0.00120144	0.013605
TMEM123	16122	0.289521	0.0894461	3.23683	0.00120867	0.0136397
RFNG	1403.74	-0.346293	0.106981	-3.23695	0.00120815	0.0136397
CDK14	412.555	0.472585	0.145985	3.23723	0.00120697	0.0136397
PVT1	688.88	-0.599377	0.185171	-3.23688	0.00120845	0.0136397
SCD5	127.566	0.622587	0.19237	3.2364	0.00121049	0.0136485
PGM2	1219.25	0.356966	0.110314	3.2359	0.00121262	0.0136607
LRRC40	438.373	0.446936	0.138143	3.23532	0.00121505	0.0136763
SHARPIN	2310.42	-0.310584	0.0960123	-3.23484	0.00121713	0.013688
CYP2B7P	567.687	-0.572883	0.177169	-3.23353	0.00122269	0.013727
COX5B	4460.47	-0.250171	0.0773648	-3.23366	0.00122215	0.013727
TRPM7	1912.89	0.326981	0.101136	3.23307	0.00122469	0.0137341
KCTD1	1869.35	0.297942	0.0921596	3.2329	0.00122542	0.0137341
DPP7	4182.15	-0.465306	0.143944	-3.23254	0.00122693	0.0137393
INCENP	2162.24	0.294583	0.0911379	3.23228	0.00122807	0.0137403
DUSP6	5643.17	0.529669	0.16393	3.23106	0.00123331	0.0137872
MIR17HG	26.192	-1.50468	0.465788	-3.2304	0.00123616	0.0138073
CNN3	3138.04	0.33603	0.104075	3.22872	0.00124345	0.0138766
TMEM258	1213.71	-0.292317	0.0905498	-3.22824	0.00124554	0.0138766
NECAB2	33.2888	-1.0345	0.320435	-3.22841	0.00124479	0.0138766
MARS2	377.525	0.591859	0.183407	3.22703	0.00125083	0.0139237
ADAMTS15	154.776	0.606514	0.18799	3.2263	0.00125401	0.0139473
SLC43A2	3031.42	-0.342623	0.106209	-3.22593	0.00125566	0.0139537
UBE2W	1405.19	0.426307	0.132168	3.2255	0.00125752	0.0139626
LCOR	1547.98	0.561411	0.174128	3.22414	0.00126352	0.0139772
CCDC94	494.88	-0.471236	0.146143	-3.22448	0.00126201	0.0139772
SEC24B	1233.76	0.349822	0.108503	3.22408	0.00126377	0.0139772
PRKDC	17610.2	0.444205	0.137781	3.22399	0.00126416	0.0139772
GLIS3	716.675	0.325002	0.100781	3.22484	0.00126045	0.0139772
ADCY9	1744.4	0.295447	0.0916903	3.22222	0.00127199	0.0140271
GHDC	234.849	-0.40526	0.125768	-3.22228	0.00127175	0.0140271
DCAF17	742.677	0.417248	0.129499	3.22201	0.00127296	0.0140271
MAPK1	3860.69	0.343574	0.106629	3.22213	0.0012724	0.0140271
DCAF11	1532.42	-0.291022	0.090355	-3.22088	0.001278	0.0140599
WHSC1L1	1596.24	0.332963	0.103377	3.22086	0.00127808	0.0140599
KPNA1	2672.11	0.356826	0.110799	3.22047	0.00127982	0.0140673
DTL	1320.24	0.269805	0.0837913	3.21996	0.00128207	0.0140802
SELM	1471.81	-0.507051	0.157491	-3.21955	0.0012839	0.0140885
BMPR1A	725.17	0.374182	0.116277	3.21803	0.00129075	0.014119
SOX9	2688.56	0.610263	0.18962	3.21835	0.00128928	0.014119
PPP3R1	3010.64	0.289711	0.0900356	3.21774	0.00129207	0.014119
OTUD6B	1106.15	0.52694	0.16376	3.21776	0.00129196	0.014119
ENTPD2	1201.6	-0.526561	0.163638	-3.21785	0.00129156	0.014119
DCXR	1621.27	-0.309073	0.0961355	-3.21497	0.00130457	0.0142236
WDR4	552.399	0.432312	0.134481	3.21466	0.00130597	0.0142236
MTRR	638.009	0.441802	0.137426	3.21484	0.00130517	0.0142236
TAZ	1242.88	-0.455713	0.141732	-3.21531	0.00130303	0.0142236
GGT1	1080.58	-0.410614	0.127748	-3.21426	0.0013078	0.0142317
USP15	1865.4	0.348973	0.108611	3.21304	0.00131336	0.0142695
ZSCAN29	1443.51	0.252708	0.078657	3.21279	0.00131454	0.0142695
GGT7	436.314	-0.601406	0.187187	-3.21286	0.0013142	0.0142695
MTF1	876.644	0.380294	0.118415	3.21152	0.00132034	0.0142852
FNBP1L	2367.15	0.499865	0.155623	3.21202	0.00131803	0.0142852
USF1	1525.4	-0.214479	0.0667812	-3.21166	0.0013197	0.0142852
ARL5B	563.786	0.861868	0.268357	3.21165	0.00131975	0.0142852
FOXN2	894.932	0.599394	0.186699	3.21049	0.0013251	0.0143193
UBA7	278.754	-0.660516	0.205745	-3.21036	0.00132568	0.0143193
JAK1	3770.75	0.390291	0.121617	3.20918	0.00133116	0.0143504
TIGD3	27.4107	0.937192	0.292038	3.20915	0.0013313	0.0143504
USF2	4676.21	-0.232596	0.0724818	-3.20903	0.00133184	0.0143504
CDK5RAP3	3082.54	-0.565247	0.176159	-3.20874	0.00133318	0.014353
SLC6A9	148.423	0.652539	0.20339	3.20831	0.00133518	0.0143628
SETD2	2305.33	0.296423	0.0924006	3.20802	0.00133651	0.0143653
ZNF697	151.475	0.73194	0.228228	3.20705	0.00134103	0.0143903
MAP3K2	3438.13	0.385934	0.120337	3.20711	0.00134074	0.0143903
FAU	6993.22	-0.246483	0.0768684	-3.20656	0.00134333	0.0143929
DSP	11557.2	0.458587	0.143017	3.20653	0.00134347	0.0143929
EBF3	20.8214	1.36175	0.424746	3.20603	0.0013458	0.0144061
FOXA1	2166.74	0.452402	0.141144	3.20525	0.00134945	0.0144271
ABCC6	208.851	-0.606418	0.189216	-3.20491	0.00135106	0.0144271
LENG9	408.807	-0.595613	0.185842	-3.20495	0.00135085	0.0144271
ZNF417	213.359	0.539872	0.168479	3.20439	0.00135348	0.0144411
CNST	708.806	0.524395	0.163809	3.20126	0.00136827	0.014573
PICK1	488.003	-0.443281	0.138489	-3.20084	0.00137028	0.014573
IBTK	2555.47	0.404683	0.126429	3.20087	0.00137011	0.014573
ZNF41	604.457	0.400944	0.125256	3.20101	0.00136948	0.014573
LAMC1	7600.52	0.233954	0.0730973	3.20058	0.00137152	0.0145743
STXBP3	918.394	0.447926	0.140039	3.19859	0.001381	0.0146159
BDNF	63.7074	0.741474	0.231766	3.19923	0.00137795	0.0146159
STARD10	2408.42	-0.466178	0.145738	-3.19874	0.00138028	0.0146159
RNF126	2643.94	-0.494138	0.154473	-3.19886	0.00137973	0.0146159
ZNF786	384.64	0.515587	0.161155	3.19932	0.00137752	0.0146159
ESRRA	3516.77	-0.274164	0.0857398	-3.19763	0.00138562	0.01465
PAK2	5698.04	0.369904	0.115687	3.19745	0.00138646	0.01465
TMCO4	687.857	-0.404888	0.126676	-3.19625	0.00139225	0.0146787
MIS18BP1	986.379	0.328258	0.102696	3.19639	0.00139158	0.0146787
KLC4	341.106	-0.536884	0.167988	-3.19596	0.00139365	0.0146787
RALA	2387.94	0.203772	0.0637587	3.19598	0.00139356	0.0146787
EMC1	2580.22	0.24222	0.0758131	3.19497	0.00139847	0.0147176
DLAT	2233.3	0.399099	0.124956	3.19392	0.00140357	0.0147476
HEATR5A	752.181	0.543446	0.170143	3.19405	0.00140292	0.0147476
ADAM10	5186.31	0.393136	0.123124	3.19302	0.00140795	0.01477
GFM1	2835.66	0.466772	0.146177	3.19319	0.00140709	0.01477
AGO1	831.472	0.349559	0.109496	3.19244	0.00141078	0.0147848
RNF146	392.404	0.431047	0.135029	3.19226	0.00141162	0.0147848
APOL2	3953.48	-0.305707	0.0957739	-3.19196	0.00141309	0.0147884
DKK3	493.804	0.449253	0.140811	3.19046	0.00142047	0.0148301
DGCR6	134.167	-0.418454	0.131152	-3.1906	0.00141976	0.0148301
SMC5	2644.04	0.374034	0.117225	3.19072	0.00141918	0.0148301
SNHG7	1858.64	-0.32906	0.103167	-3.18957	0.00142484	0.0148639
ZBTB6	474.148	0.658799	0.206565	3.1893	0.00142616	0.0148659
ENTPD7	685.19	0.43808	0.137376	3.18892	0.00142805	0.0148737
PRR22	88.0257	-0.901648	0.282821	-3.18805	0.00143235	0.0148949
HDAC9	367.238	0.683179	0.214288	3.18813	0.00143194	0.0148949
TAF2	2071.87	0.395656	0.124136	3.18727	0.0014362	0.0149231
NDUFS1	2013.23	0.353679	0.110979	3.1869	0.00143805	0.0149261
NCOA3	3719.16	0.486512	0.152678	3.18653	0.00143991	0.0149261
RAPGEF6	689.098	0.601559	0.18877	3.18674	0.00143888	0.0149261
POLR2H	1821.82	-0.25686	0.0806186	-3.18612	0.00144197	0.0149357
FLJ42393	20.0465	-2.22065	0.697213	-3.18504	0.00144734	0.0149615
IPO11	443.972	0.501351	0.157394	3.18533	0.0014459	0.0149615
FZD6	1113.15	0.292581	0.0918641	3.18493	0.00144789	0.0149615
CUL2	992.131	0.297306	0.0933851	3.18366	0.00145427	0.0150122
TCEA1	5473.5	0.350374	0.110059	3.1835	0.00145508	0.0150122
ASPH	102209	0.311903	0.0980027	3.1826	0.0014596	0.015047
C12orf66	369.513	0.315671	0.0992086	3.18189	0.00146315	0.0150717
CHRNA5	720.103	0.494895	0.155584	3.18087	0.00146832	0.0151012
GLS	2887.85	0.430141	0.135226	3.18092	0.0014681	0.0151012
ANKRD28	1424.49	0.205719	0.0646938	3.17989	0.00147333	0.0151409
UBE2D1	510.179	0.50541	0.15903	3.17809	0.00148251	0.015152
IPO7	9872.23	0.384298	0.120896	3.17875	0.00147912	0.015152
SYTL2	687.401	0.456202	0.143529	3.17847	0.00148056	0.015152
ATP5G2	6300.23	-0.271819	0.0855479	-3.17739	0.00148609	0.015152
BLM	634.631	0.412308	0.129778	3.17702	0.00148799	0.015152
FAM222B	694.207	0.444662	0.139954	3.1772	0.00148704	0.015152
GPX4	11525.5	-0.311822	0.0981511	-3.17696	0.00148828	0.015152
FUT2	294.774	-0.89916	0.283006	-3.17717	0.00148718	0.015152
MRPL33	1514.09	-0.212829	0.0669394	-3.17943	0.00147567	0.015152
ADNP	6570.96	0.17183	0.0540774	3.17748	0.00148561	0.015152
PFKL	5289.78	-0.322735	0.10156	-3.17778	0.00148406	0.015152
KIAA2018	1334.46	0.493052	0.155181	3.17728	0.00148664	0.015152
GSDMB	146.988	-0.9818	0.309079	-3.17654	0.00149045	0.0151624
NOMO2	1685.71	0.32268	0.101591	3.17625	0.00149192	0.0151655
VANGL1	1266.57	0.265952	0.0837455	3.17572	0.00149466	0.0151696
ITGA1	987.53	0.565853	0.178193	3.1755	0.00149579	0.0151696
ARMT1	821.582	0.492302	0.155013	3.17588	0.0014938	0.0151696
MBD3	4204.83	-0.35349	0.111348	-3.17464	0.00150024	0.0152029
NSMCE1	1085.28	-0.262959	0.0828461	-3.17407	0.00150319	0.0152211
EPS8L2	5385.12	-0.383092	0.120731	-3.1731	0.00150823	0.0152587
MASP1	61.3666	-0.607554	0.191482	-3.1729	0.00150923	0.0152587
PDE12	1044.28	0.506667	0.159719	3.17225	0.00151265	0.0152815
MRPS2	3134.44	-0.325066	0.102497	-3.17146	0.00151675	0.0153111
BTG1	7269.13	-0.303569	0.0957782	-3.16951	0.00152699	0.0154026
PPP3CA	2469.68	0.316329	0.0998494	3.16806	0.00153462	0.0154677
ZNF644	1235.12	0.656576	0.20727	3.16773	0.00153634	0.0154731
AKT1S1	3990.78	-0.23843	0.0752788	-3.1673	0.00153862	0.0154842
PTPN11	7829.87	0.354768	0.112043	3.16635	0.00154366	0.0155185
TPM4	18648.3	0.173968	0.0549463	3.16615	0.00154471	0.0155185
SCARNA7	37.3105	-1.19993	0.379014	-3.16593	0.00154588	0.0155185
UGDH	23637.6	0.450323	0.142257	3.16555	0.0015479	0.0155185
TAB3	541.56	0.336076	0.106167	3.16554	0.00154795	0.0155185
JAG2	166.972	-0.594052	0.187691	-3.16505	0.00155054	0.0155327
CFH	10103	0.371128	0.117281	3.16443	0.00155386	0.0155422
ZNF280C	292.668	0.487366	0.154008	3.16454	0.00155327	0.0155422
DUXAP8	315.512	0.464864	0.14692	3.16406	0.00155587	0.0155504
LMTK2	6264.27	0.270028	0.0853614	3.16335	0.00155967	0.0155765
MINPP1	959.062	0.419878	0.132765	3.16256	0.00156388	0.0155918
SCAF4	1330.09	0.324289	0.10254	3.16255	0.00156394	0.0155918
PTCH1	243.318	0.786001	0.248562	3.16219	0.00156587	0.0155918
PHPT1	3300.23	-0.418698	0.132408	-3.16217	0.00156596	0.0155918
SHROOM1	2732.46	-0.276132	0.0873427	-3.16148	0.00156972	0.0156174
TMX1	2054.89	0.353855	0.111945	3.16097	0.00157243	0.0156207
MYO5C	2423.97	0.330372	0.10451	3.16116	0.00157142	0.0156207
AKAP13	4547.47	0.250801	0.0793669	3.16002	0.00157757	0.0156598
C16orf52	723.602	0.386245	0.122295	3.1583	0.00158693	0.0156952
MYO1B	4974.32	0.369639	0.117027	3.15857	0.00158545	0.0156952
NR3C1	1644.54	0.420567	0.133162	3.1583	0.00158691	0.0156952
ZNF322	233.464	1.01265	0.32062	3.15841	0.00158633	0.0156952
TMEM187	235.323	-0.496673	0.157261	-3.15827	0.00158711	0.0156952
ACTR3	10405.9	0.326703	0.103456	3.1579	0.00158909	0.0157029
CDC42SE1	6597.47	0.180888	0.0572856	3.15764	0.00159049	0.0157049
GCHFR	943.57	-0.421636	0.133545	-3.15725	0.00159264	0.0157142
ACOT11	230.038	-0.568069	0.179954	-3.15674	0.00159541	0.0157298
NPIPB15	127.268	-1.21646	0.385382	-3.15651	0.00159667	0.0157304
LAGE3	1813.31	-0.256721	0.0813583	-3.15544	0.00160256	0.0157765
RSPRY1	1030.9	0.387533	0.122828	3.15508	0.00160454	0.0157842
SAPCD2	6615.58	-0.416745	0.1321	-3.15477	0.00160625	0.0157892
HPD	150.776	-0.720157	0.228326	-3.15408	0.00161007	0.0158149
NCKIPSD	1128.24	-0.242017	0.0767584	-3.15297	0.0016162	0.0158632
TNKS2	1395.84	0.427652	0.135647	3.15268	0.0016178	0.015867
RPS15AP10	24.2398	-1.5757	0.499973	-3.15156	0.00162399	0.0158698
ZNF281	1686.06	0.433694	0.137598	3.15188	0.00162221	0.0158698
NT5C2	3049.65	0.296071	0.093936	3.15184	0.00162247	0.0158698
RCOR1	1489.6	0.390963	0.124083	3.15082	0.00162813	0.0158698
VPS13C	2220.02	0.540613	0.171542	3.1515	0.00162435	0.0158698
RELB	1929.25	-0.489426	0.155333	-3.15082	0.00162812	0.0158698
NFKBIL1	569.51	-0.475735	0.150991	-3.15075	0.00162852	0.0158698
RPL10A	9380.04	-0.216736	0.068755	-3.15229	0.00161995	0.0158698
SURF1	1266.71	-0.297019	0.0942717	-3.15067	0.00162897	0.0158698
THOC6	1134.05	-0.385895	0.122513	-3.14983	0.00163366	0.0159036
AEBP2	2064.62	0.328444	0.104289	3.14937	0.00163624	0.0159107
HELZ	1494.23	0.431534	0.137027	3.14927	0.00163681	0.0159107
MAGI1	1082.73	0.344402	0.109374	3.14883	0.00163925	0.0159226
SPRED1	3261.65	0.411438	0.130684	3.14835	0.00164197	0.0159372
MIR4442	33.0697	1.18102	0.3752	3.14771	0.00164552	0.0159599
MFAP3L	338.751	0.611539	0.194309	3.14724	0.00164818	0.015962
MGAT4B	15888.6	-0.296375	0.0941633	-3.14745	0.001647	0.015962
ZBTB41	2212.88	0.695171	0.220932	3.14653	0.00165218	0.0159679
C3orf38	692.458	0.440078	0.139863	3.14649	0.00165244	0.0159679
MEGF9	3040.03	0.66488	0.211307	3.14652	0.00165229	0.0159679
QSER1	2815.61	0.44727	0.142204	3.14528	0.0016593	0.0160111
AGPAT2	9204.88	-0.343535	0.109223	-3.14527	0.00165935	0.0160111
ABHD11-AS1	43.1914	-0.767211	0.24398	-3.14457	0.00166332	0.0160376
C14orf1	1038.16	-0.324358	0.103211	-3.14266	0.00167421	0.0160891
PPP1R15A	4777.59	-0.39172	0.124648	-3.14262	0.00167444	0.0160891
CENPM	544.505	-0.353262	0.11242	-3.14234	0.00167602	0.0160891
LCORL	281.111	0.574774	0.182891	3.14272	0.00167387	0.0160891
STXBP5	701.998	0.536415	0.170699	3.14245	0.00167538	0.0160891
KLHL7	542.545	0.334442	0.106424	3.14255	0.00167485	0.0160891
SHFM1	5117.04	-0.23519	0.0748584	-3.1418	0.00167911	0.0161069
GNAI1	962.938	0.474647	0.151085	3.14158	0.00168037	0.0161072
PCDHB8	119.43	0.47424	0.150975	3.14118	0.00168267	0.0161175
AGPS	3225.94	0.391586	0.124671	3.14095	0.00168401	0.0161186
BZW1	4958.33	0.258948	0.0824804	3.13952	0.00169227	0.016174
CCDC183	989.682	-1.0645	0.339056	-3.13961	0.00169174	0.016174
AP2B1	6378.77	0.239326	0.0762411	3.13907	0.00169484	0.0161867
CAND1	5998.84	0.454366	0.144763	3.13869	0.00169705	0.016187
STRN3	705.45	0.393113	0.125258	3.13843	0.00169857	0.016187
BMP2	3644.41	-0.489055	0.155825	-3.13848	0.00169828	0.016187
ATP5J2	2981.97	-0.336799	0.107327	-3.13807	0.00170062	0.0161884
KMT2C	3154.18	0.465808	0.148442	3.13798	0.00170119	0.0161884
PHC3	1753.91	0.441854	0.140845	3.13716	0.0017059	0.0162215
SNX16	285.098	0.742543	0.23672	3.1368	0.001708	0.0162297
MLST8	2475.47	-0.285739	0.0911022	-3.13647	0.00170996	0.0162366
HIGD2A	2397.13	-0.213043	0.0679358	-3.13595	0.00171296	0.0162533
BICD1	675.209	0.415014	0.13239	3.13478	0.00171983	0.0162851
JAGN1	2164.23	-0.283333	0.0903784	-3.13496	0.00171877	0.0162851
UHRF1BP1	1338.5	0.451588	0.144059	3.13474	0.00172004	0.0162851
LAMB1	16667.4	0.22734	0.0725292	3.13446	0.00172173	0.0162894
FBXO17	1987.69	-0.484392	0.154571	-3.13378	0.00172572	0.0163153
ZMYND11	1885.9	0.325653	0.103928	3.13345	0.00172766	0.0163219
NR1H2	3505.77	-0.224925	0.0717918	-3.13302	0.0017302	0.0163224
GTF2E1	533.931	0.536026	0.171087	3.13306	0.00172997	0.0163224
PROX1	1186.68	0.662635	0.211516	3.13279	0.00173154	0.0163233
STK17B	1292.96	0.318432	0.101659	3.13234	0.00173418	0.0163247
ARFGEF1	4775.32	0.47065	0.150252	3.1324	0.00173385	0.0163247
NARS	5842.47	0.33809	0.107988	3.1308	0.00174328	0.0163517
TRAPPC5	994.835	-0.311582	0.0995104	-3.13115	0.00174124	0.0163517
CHDH	810.404	-0.35424	0.113132	-3.13121	0.00174086	0.0163517
OSTM1	1157.82	0.379307	0.121148	3.13094	0.00174245	0.0163517
ZNHIT1	3586.99	-0.273396	0.087308	-3.1314	0.00173976	0.0163517
GNA13	5852.01	0.31612	0.101	3.12989	0.00174874	0.016355
C18orf8	1028.57	0.249639	0.0797668	3.12961	0.00175038	0.016355
DDX49	1373.02	-0.30458	0.0973204	-3.12966	0.00175006	0.016355
ARL4C	4732.53	0.550393	0.175873	3.12949	0.00175112	0.016355
SLPI	313.137	-0.821777	0.262575	-3.12968	0.00174996	0.016355
FCHO2	625.041	0.537081	0.171571	3.13038	0.00174583	0.016355
MLXIP	7186.06	-0.322876	0.103204	-3.12853	0.00175685	0.016362
GNG2	691.435	0.402692	0.128713	3.12861	0.00175634	0.016362
PDPK1	2219.75	0.332598	0.106299	3.12888	0.00175472	0.016362
UQCR11	2607.13	-0.316685	0.10121	-3.12899	0.00175406	0.016362
CDC27	3333.76	0.315232	0.100806	3.1271	0.00176537	0.0164179
ATAD2B	377.988	0.374158	0.119647	3.12718	0.00176494	0.0164179
TMPO	13656.4	0.334771	0.107075	3.12652	0.00176889	0.016439
MAPT	133.476	-0.494111	0.158108	-3.12515	0.00177716	0.0164692
APOC1	409.399	-0.390773	0.125033	-3.12537	0.00177583	0.0164692
SPAST	960.854	0.401246	0.128375	3.12558	0.00177455	0.0164692
XPO1	7855.61	0.276469	0.0884658	3.12515	0.00177712	0.0164692
MVB12A	720.96	-0.300726	0.0962431	-3.12466	0.00178014	0.0164851
LOC90784	751.815	-0.405942	0.129936	-3.12416	0.00178311	0.016501
SSH3	1288.32	-0.350634	0.112248	-3.12375	0.00178564	0.0165128
ZCCHC6	1411.96	0.461716	0.147866	3.12253	0.00179306	0.0165697
CIB1	5649.69	-0.348126	0.111537	-3.12117	0.00180132	0.0166226
ZNF780B	502.177	0.48352	0.154906	3.12137	0.00180009	0.0166226
BDP1	1622.4	0.412079	0.132043	3.1208	0.00180362	0.0166322
NUP160	2337.56	0.38507	0.123403	3.12042	0.00180591	0.0166416
SAC3D1	803.709	-0.3611	0.115748	-3.11971	0.00181028	0.0166695
TRIB3	10277.1	-0.30741	0.0985443	-3.11951	0.00181149	0.0166695
COL9A2	196.974	-0.798572	0.256069	-3.11858	0.00181723	0.0167106
SSU72	2831.52	-0.236425	0.075827	-3.11795	0.00182111	0.0167185
NUDT21	2290.98	0.292771	0.0939109	3.11754	0.00182369	0.0167185
ARRDC2	1335.44	-0.221164	0.0709312	-3.11801	0.00182077	0.0167185
LINC00969	133.434	-0.954764	0.306268	-3.11741	0.00182446	0.0167185
XPO7	2553.82	0.300301	0.0963224	3.11767	0.00182287	0.0167185
PTTG1IP	9841.41	-0.212339	0.0681332	-3.11653	0.00182996	0.0167572
RPS13	8707.68	-0.239389	0.0768562	-3.11477	0.00184091	0.0168339
OSBPL10	1879.99	0.229519	0.0736859	3.11483	0.00184049	0.0168339
USP24	2387.16	0.316678	0.10175	3.11231	0.00185631	0.0168598
BAG3	3691.03	0.698468	0.224372	3.11299	0.00185201	0.0168598
H2AFJ	3168.58	-0.287393	0.0923603	-3.11165	0.00186046	0.0168598
SH2D3A	314.422	-0.452487	0.145407	-3.11186	0.00185912	0.0168598
SEPT10	1497.99	0.331151	0.106374	3.1131	0.00185133	0.0168598
FIGN	228.355	0.756809	0.243173	3.11222	0.00185685	0.0168598
PARL	1931.17	-0.295023	0.0947846	-3.11256	0.00185473	0.0168598
C4orf32	946.015	0.385227	0.1238	3.1117	0.00186014	0.0168598
SRFBP1	453.919	0.536805	0.172471	3.11244	0.00185551	0.0168598
PCDHGB1	163.95	0.594277	0.190944	3.11231	0.00185627	0.0168598
PCDHGC3	319.113	0.435916	0.140052	3.11254	0.00185484	0.0168598
VARS2	717.177	-0.320523	0.102932	-3.11392	0.00184618	0.0168598
AVL9	3651.54	0.300421	0.0965414	3.11183	0.00185929	0.0168598
ENTPD5	3478.22	0.438696	0.141001	3.11131	0.00186262	0.016861
SPATA20	4657.33	-0.337727	0.108551	-3.11122	0.00186315	0.016861
ANKRD36C	1447.73	-0.614047	0.197394	-3.11076	0.00186604	0.0168755
GPALPP1	129.146	0.503589	0.161898	3.11054	0.00186746	0.0168766
UBR2	1068.41	0.421553	0.135553	3.10987	0.00187169	0.0168963
NAA35	1016.68	0.218208	0.070168	3.10979	0.00187222	0.0168963
SMC1A	8403.58	0.30181	0.0970834	3.10877	0.00187866	0.0169428
SEL1L	4556.83	0.418108	0.134527	3.10798	0.00188372	0.0169768
ZMPSTE24	2587.32	0.371019	0.11939	3.10761	0.00188608	0.0169864
LINS	280.185	0.353313	0.11372	3.10685	0.00189091	0.0170113
PTPRH	2751.49	-0.422127	0.135873	-3.10677	0.00189144	0.0170113
FBXO11	1690.34	0.297629	0.095823	3.10602	0.00189621	0.0170425
CIPC	424.324	0.386782	0.124565	3.10506	0.00190242	0.0170764
RALGAPB	2261.43	0.276302	0.0889854	3.10503	0.00190259	0.0170764
LOC115110	69.6231	-0.909311	0.292913	-3.10437	0.00190686	0.0170866
ZNF480	1605.41	0.288683	0.092996	3.10425	0.00190763	0.0170866
PCED1A	903.854	-0.48335	0.155686	-3.10465	0.00190506	0.0170866
DHCR7	7134.37	-0.401005	0.129197	-3.10383	0.00191032	0.0170916
PRPF8	11102.3	0.295936	0.0953477	3.10376	0.00191079	0.0170916
LYST	338.393	0.404893	0.13047	3.10334	0.00191353	0.0171044
RPS23	11557.6	-0.246446	0.0794663	-3.10127	0.00192693	0.0172124
DCAF13	3734.18	0.258099	0.0832371	3.10077	0.00193019	0.0172298
FAM109A	3145.38	-0.344307	0.11105	-3.10046	0.00193218	0.0172311
MKRN3	174.753	0.526066	0.169681	3.10032	0.00193311	0.0172311
HUWE1	16173.1	0.320448	0.103366	3.10014	0.00193427	0.0172311
SPIN4	406.063	0.667612	0.215381	3.09968	0.00193728	0.0172462
PCYOX1L	93.7788	-0.587942	0.189699	-3.09935	0.00193946	0.0172539
BRCC3	1960.93	0.270621	0.0873375	3.09856	0.00194461	0.0172879
HEATR1	3192.97	0.441201	0.142425	3.09778	0.00194977	0.017322
USP6NL	770.859	0.366831	0.118437	3.09727	0.00195315	0.0173393
RAB21	2472.52	0.333163	0.107573	3.09708	0.00195436	0.0173393
SERINC5	3160.15	0.4248	0.137178	3.0967	0.00195689	0.0173501
ETHE1	681.217	-0.310409	0.100265	-3.0959	0.00196216	0.0173796
CLASP2	1339.28	0.4331	0.1399	3.09579	0.00196288	0.0173796
CCNT1	2277.95	0.525441	0.169811	3.09426	0.00197302	0.0174341
CAPZA2	4946.39	0.291005	0.094045	3.09431	0.0019727	0.0174341
RPL7	33012.6	-0.228955	0.0739929	-3.09428	0.00197293	0.0174341
ARIH1	3228.84	0.307412	0.09936	3.09392	0.00197531	0.0174425
SNRNP35	534.541	-0.38927	0.125835	-3.0935	0.00197809	0.0174554
ZFAS1	2640.58	-0.293661	0.094961	-3.09244	0.00198518	0.0175061
CRAT	2217.58	-0.248329	0.0803158	-3.09191	0.00198873	0.0175256
RAB33B	396.281	0.461811	0.149381	3.0915	0.00199151	0.0175384
FBXO28	1819.04	0.439335	0.142145	3.09075	0.00199651	0.0175649
SAT2	1437.61	-0.312324	0.101061	-3.09045	0.00199853	0.0175649
APOL1	19832.6	-0.437522	0.141566	-3.09058	0.00199767	0.0175649
CFDP1	1224.86	-0.264463	0.0856123	-3.08908	0.00200778	0.0176076
SF3B1	5953.93	0.310268	0.100434	3.08928	0.00200641	0.0176076
APPL1	1442.08	0.432779	0.140091	3.08926	0.00200656	0.0176076
NKAIN3	123.532	0.623795	0.201945	3.08893	0.00200877	0.0176076
NNMT	303.297	0.546131	0.176894	3.08733	0.00201966	0.0176691
KIAA1919	189.323	0.549529	0.177978	3.08762	0.00201767	0.0176691
IMPA1	1282.96	0.321316	0.104077	3.0873	0.00201983	0.0176691
KLF4	3718.92	-0.315328	0.102145	-3.08706	0.00202149	0.0176719
KRAS	2578	0.263808	0.0854646	3.08676	0.00202353	0.017678
ADSS	2774.56	0.370214	0.119947	3.08647	0.00202545	0.0176829
RNPEPL1	3889.72	-0.302456	0.0980057	-3.08611	0.00202793	0.0176928
PNPLA1	23.985	-1.05303	0.341353	-3.08488	0.00203636	0.0177512
RXRA	5518.25	-0.19511	0.0632501	-3.08474	0.00203733	0.0177512
FRK	608.633	0.732978	0.237676	3.08393	0.00204285	0.0177874
RPL19	25023.1	-0.218508	0.0708592	-3.0837	0.00204447	0.0177897
TES	26500.1	0.292195	0.0947688	3.08324	0.00204762	0.0178053
RHBDL2	234.882	-0.493431	0.1601	-3.08203	0.00205595	0.0178659
WDR72	2716.83	0.386459	0.125411	3.08154	0.0020593	0.0178832
ABCC11	40.6579	-0.680525	0.220862	-3.08123	0.00206148	0.0178902
TRIM4	1486.4	0.528948	0.171726	3.08018	0.00206873	0.0179413
PNPLA8	1952.35	0.438965	0.142532	3.07977	0.0020716	0.0179543
CEP97	431.179	0.623844	0.2026	3.0792	0.0020756	0.0179772
PUS7L	713.608	0.476965	0.154968	3.07782	0.00208521	0.0179813
HEXDC	645.212	-0.479006	0.155635	-3.07775	0.00208569	0.0179813
RAB40B	1232.37	-0.394412	0.12813	-3.0782	0.00208253	0.0179813
WDR7	501.165	0.471782	0.153281	3.0779	0.00208464	0.0179813
C19orf70	1012.42	-0.303811	0.0986752	-3.0789	0.00207768	0.0179813
MYO1F	80.7337	-0.676196	0.219635	-3.07872	0.00207891	0.0179813
PSORS1C1	70.6029	-0.825061	0.268013	-3.07843	0.00208092	0.0179813
GNPTG	962.296	-0.351858	0.114362	-3.07671	0.00209297	0.0180323
STAM2	1027.21	0.421452	0.13702	3.07584	0.00209912	0.0180734
ARL2	838.373	-0.299471	0.0974478	-3.07314	0.00211817	0.0182241
SMCHD1	2215.04	0.378681	0.12323	3.07297	0.0021194	0.0182241
CTNNAL1	2557.04	0.255971	0.0833094	3.07254	0.00212248	0.0182386
DNAJC4	468.605	-0.329498	0.107262	-3.07192	0.0021269	0.0182464
DGAT2	404.456	-0.421505	0.13723	-3.07152	0.00212973	0.0182464
SLC35F5	2265.11	0.482887	0.157219	3.07143	0.00213035	0.0182464
SOGA3	175.22	0.46149	0.150235	3.07179	0.00212778	0.0182464
GSTK1	3697.67	-0.26208	0.0853197	-3.07174	0.00212817	0.0182464
KIAA1524	1271.09	0.422789	0.137678	3.07085	0.00213452	0.0182645
SMARCA5	4399.07	0.39482	0.128587	3.07044	0.00213741	0.0182645
NDUFA2	1095.81	-0.332446	0.108276	-3.07036	0.00213803	0.0182645
POLR2J4	152.745	-0.496297	0.16163	-3.07057	0.00213654	0.0182645
C11orf53	164.815	-0.485239	0.158094	-3.06931	0.00214551	0.0183045
RPS15	10155.7	-0.287976	0.0938194	-3.06947	0.00214438	0.0183045
FBXO32	1364.08	-0.385043	0.125464	-3.06895	0.00214813	0.0183149
UFC1	1900.15	-0.230264	0.0750952	-3.0663	0.00216728	0.0184662
ANAPC1	2350.34	0.370779	0.120936	3.0659	0.00217016	0.0184668
ZBTB33	2205.05	0.450348	0.146881	3.06607	0.00216891	0.0184668
RSC1A1	96.815	0.553238	0.180498	3.06507	0.00217619	0.0184821
RASD1	608.066	0.368439	0.120199	3.06523	0.00217504	0.0184821
ESCO2	574.277	0.58581	0.19111	3.06531	0.00217445	0.0184821
RAB11FIP3	2106.07	-0.214686	0.0700494	-3.06478	0.00217827	0.0184836
LGALS4	25683.1	-0.413536	0.134937	-3.06466	0.00217918	0.0184836
FBXL15	504.461	-0.419448	0.136893	-3.06405	0.0021836	0.0184938
RPL37	9324.72	-0.282659	0.0922542	-3.06391	0.00218461	0.0184938
UBXN2B	1293.84	0.415544	0.135615	3.06415	0.00218292	0.0184938
NEK7	1636.18	0.529327	0.172802	3.0632	0.00218986	0.0185262
PTH1R	30.1942	-1.45578	0.475284	-3.06296	0.00219159	0.0185289
CPD	11848.3	0.433978	0.141695	3.06276	0.00219305	0.0185293
LMBRD2	268.675	0.688917	0.224956	3.06245	0.00219532	0.0185365
C1orf35	1316.89	-0.298096	0.0973534	-3.062	0.00219864	0.0185493
ZNF609	2886.85	0.277942	0.0907794	3.06172	0.00220067	0.0185493
CHD9	1785.58	0.323059	0.105517	3.06167	0.00220107	0.0185493
CHUK	1024.2	0.41184	0.134532	3.06127	0.00220398	0.0185618
YY1	3105.28	0.322949	0.105514	3.06073	0.00220795	0.0185833
ATAD2	3654.28	0.442493	0.144606	3.05999	0.00221341	0.0186173
UTRN	1643.86	0.541664	0.177052	3.05935	0.00221815	0.0186452
HS2ST1	1985.18	0.312134	0.102042	3.05887	0.00222173	0.0186546
TNFSF12	169.026	-0.409719	0.13395	-3.05875	0.00222266	0.0186546
ZNF148	1600.86	0.419532	0.137163	3.05863	0.00222353	0.0186546
IFT140	824.52	-0.359153	0.117469	-3.05744	0.0022324	0.018709
ANKRD12	2882.63	-0.299705	0.0980279	-3.05734	0.00223312	0.018709
TRAK2	757.208	0.348758	0.114078	3.05718	0.00223429	0.018709
TM4SF5	180.335	-0.445934	0.145877	-3.05693	0.00223616	0.0187127
CIRBP	3010.79	-0.52176	0.170777	-3.05521	0.00224906	0.0187966
AAK1	1617.05	0.239814	0.0784901	3.05534	0.00224809	0.0187966
EFNA1	10335.1	-0.576502	0.188728	-3.05467	0.0022531	0.0188045
MAML2	447.038	0.498286	0.163123	3.05467	0.00225309	0.0188045
TNS4	76.2097	1.13886	0.372868	3.05432	0.00225574	0.0188045
LIMD1	2759.3	0.335337	0.10979	3.05435	0.00225549	0.0188045
CUL5	1644.83	0.380337	0.12454	3.05393	0.00225862	0.0188097
CHSY1	931.524	0.314854	0.103107	3.05366	0.00226067	0.0188097
SACM1L	1105.13	0.406246	0.133029	3.05381	0.00225959	0.0188097
CEP120	605.982	0.420211	0.13766	3.05252	0.00226929	0.0188695
DR1	1409	0.3673	0.120349	3.05195	0.0022736	0.0188867
ZNF451	971.214	0.44295	0.145141	3.05187	0.00227424	0.0188867
TBC1D15	1284.34	0.257551	0.0844045	3.05138	0.00227789	0.0188931
CDK10	1533.73	-0.519017	0.170088	-3.05146	0.00227733	0.0188931
ARFIP2	1788.64	-0.29604	0.0970653	-3.0499	0.00228917	0.0189746
FAM171A1	230.045	-0.47559	0.155994	-3.04877	0.00229779	0.0190255
EPB41L2	2419.44	0.300354	0.0985181	3.04872	0.0022982	0.0190255
SLC6A12	124.834	-0.679859	0.223023	-3.04838	0.00230082	0.0190351
GTF3A	1637.2	-0.293033	0.0961396	-3.048	0.00230373	0.0190352
GAN	213.106	0.584011	0.191605	3.048	0.00230369	0.0190352
SAMD8	781.723	0.356511	0.117004	3.047	0.00231137	0.0190863
PPM1N	90.5361	-0.510359	0.167546	-3.04608	0.00231845	0.0191037
ACTR2	11742	0.366943	0.120449	3.04644	0.00231566	0.0191037
CHCHD10	1356.25	-0.246867	0.081047	-3.04597	0.0023193	0.0191037
UBD	5079.65	-0.403872	0.132581	-3.04622	0.00231736	0.0191037
SULT1C2	6118.04	-0.265527	0.087179	-3.04576	0.00232092	0.0191049
ITGB2-AS1	81.5561	-0.951322	0.31239	-3.0453	0.0023245	0.0191225
FASTK	1703.84	-0.359185	0.118007	-3.04375	0.00233647	0.0192089
IL10RB	1384.36	-0.239692	0.0787609	-3.04328	0.00234011	0.0192267
TROVE2	1019.83	0.312539	0.102707	3.04303	0.00234213	0.0192268
SEC61G	1964.76	-0.242951	0.0798417	-3.04291	0.00234305	0.0192268
PTPRK	3712.59	0.362164	0.119069	3.04162	0.00235308	0.019297
REV3L	548.939	0.457894	0.150558	3.04131	0.00235552	0.019305
B4GALT1	5633.47	0.274889	0.0904378	3.03954	0.0023694	0.0194066
NDUFS7	1127.24	-0.277085	0.0911795	-3.0389	0.00237447	0.0194117
CERK	1685.88	-0.414927	0.136535	-3.03898	0.00237381	0.0194117
ATR	1854.88	0.36619	0.120489	3.03921	0.002372	0.0194117
NOC3L	786.543	0.554921	0.182675	3.03774	0.00238357	0.0194542
CKAP5	6457.66	0.386811	0.127329	3.0379	0.00238233	0.0194542
TIMM13	2128.88	-0.283243	0.0932434	-3.03767	0.00238412	0.0194542
HSF4	547.888	-0.693978	0.228497	-3.03714	0.00238832	0.0194764
APOA1BP	5947.26	-0.238894	0.0786725	-3.03657	0.00239287	0.0195014
SGPP1	682.717	0.542546	0.178689	3.03626	0.0023953	0.019509
POLR3GL	484.48	-0.333946	0.110005	-3.03572	0.00239959	0.0195318
CHST3	341.489	0.560967	0.184817	3.03525	0.00240335	0.0195503
GGT5	69.6613	0.692553	0.228225	3.03452	0.00240921	0.0195858
RNASEH2C	1095.64	-0.227647	0.0750264	-3.03422	0.00241155	0.0195901
SOX2	901.05	0.220386	0.0726368	3.03408	0.00241272	0.0195901
SNX29	662.47	0.315871	0.104121	3.03368	0.0024159	0.0196038
RFC3	554.706	0.295392	0.097381	3.03336	0.00241843	0.0196056
TNRC6A	3030.15	0.307089	0.101242	3.03321	0.00241964	0.0196056
EEF1B2	6800.4	-0.23289	0.0767877	-3.03291	0.00242211	0.0196056
DMXL1	628.233	0.473546	0.156128	3.03306	0.00242088	0.0196056
CHD6	1454.7	0.24098	0.079475	3.03215	0.0024282	0.0196186
KIAA0196	3913.8	0.271718	0.0896077	3.0323	0.00242695	0.0196186
DNAJA1	12080.3	0.554173	0.182752	3.03239	0.00242628	0.0196186
GIGYF2	1705.1	0.314428	0.103711	3.03177	0.00243124	0.019631
MRPS34	3995.48	-0.30182	0.0995789	-3.03097	0.00243773	0.0196592
C4orf48	159.215	-0.5213	0.171988	-3.03103	0.0024372	0.0196592
RAB2A	4937.75	0.19455	0.0641952	3.0306	0.00244066	0.0196708
PGAP3	913.6	-0.373986	0.123441	-3.02968	0.00244813	0.0197189
MIF	13001	-0.27531	0.0908914	-3.02899	0.0024537	0.0197516
RPL27	11935	-0.267733	0.0884167	-3.02808	0.00246112	0.0197992
TOB2	1823.78	0.584823	0.19316	3.02766	0.00246456	0.0198147
WDHD1	663.603	0.46648	0.154098	3.02716	0.00246862	0.019823
FNDC3B	6598.29	0.493018	0.162863	3.02719	0.00246842	0.019823
MAZ	10457.2	-0.263526	0.0870643	-3.0268	0.00247158	0.0198347
ADAMTS12	570.699	0.488566	0.161434	3.02641	0.00247477	0.0198481
CORO7	144.474	-0.603734	0.199546	-3.02554	0.00248193	0.0198704
MAP4	7741.79	0.180012	0.0594979	3.02552	0.0024821	0.0198704
CISH	899.677	0.756082	0.249895	3.0256	0.00248137	0.0198704
PRR5L	880.687	0.43372	0.143393	3.02469	0.0024889	0.0199084
KPNA3	880.327	0.376165	0.124377	3.02438	0.0024914	0.0199084
PRKAA1	2082.79	0.404883	0.13387	3.02444	0.00249097	0.0199084
RPRD1A	3270.38	0.376421	0.12451	3.02323	0.00250094	0.0199725
ZBED6	625.577	1.05532	0.349184	3.02225	0.00250906	0.0199886
TBX3	496.939	0.604142	0.199868	3.0227	0.00250528	0.0199886
ASB7	762.161	0.348438	0.115281	3.02252	0.00250681	0.0199886
MAPK11	418.945	-0.413917	0.136949	-3.02242	0.00250766	0.0199886
FAM213B	2667.33	-0.329475	0.109045	-3.02146	0.00251561	0.0200261
ACVR1	1716.38	0.215167	0.0712164	3.02131	0.00251681	0.0200261
PPAT	913.357	0.529631	0.175374	3.02001	0.00252764	0.0201
KIAA1462	547.014	0.631501	0.20914	3.01952	0.00253176	0.0201206
F2R	1384.61	0.406336	0.134592	3.01903	0.00253588	0.0201411
CHMP6	1155.09	-0.336764	0.111566	-3.01851	0.00254023	0.0201634
C5orf51	920.255	0.402297	0.133314	3.01766	0.00254734	0.0202077
ACTR8	484.826	0.349229	0.115736	3.01746	0.00254906	0.0202091
RPL8	53605.5	-0.223698	0.0741392	-3.01727	0.00255067	0.0202096
CD320	1717.18	-0.245521	0.0813818	-3.01691	0.00255368	0.0202213
BLVRB	3730.15	-0.237351	0.0787103	-3.0155	0.00256557	0.0203032
ARHGAP4	899.213	-0.504273	0.167252	-3.01506	0.0025693	0.0203204
ZBED3	132.79	0.432526	0.143473	3.01468	0.00257249	0.0203334
RPS2	50013.9	-0.262228	0.0869951	-3.01428	0.00257586	0.0203477
POLR2M	101.297	0.697398	0.231405	3.01376	0.00258034	0.0203597
RASSF6	1236.68	0.426524	0.141527	3.01374	0.00258048	0.0203597
CLPX	1659.46	0.264805	0.0878733	3.01348	0.00258269	0.0203649
PTPN9	1405.79	0.175567	0.0582849	3.01222	0.00259344	0.0204374
UPF3B	1571.01	-0.232269	0.0771189	-3.01183	0.00259677	0.0204513
FAM83D	1531.38	0.340196	0.112979	3.01113	0.00260278	0.0204863
ATL3	4495.74	0.332457	0.110437	3.01037	0.00260927	0.0205128
C11orf30	518.632	0.399157	0.132591	3.01044	0.00260873	0.0205128
ITGB8	553.22	0.826648	0.274628	3.01006	0.00261195	0.0205147
SSR4	5599.36	-0.25175	0.0836386	-3.00998	0.00261264	0.0205147
ZNF146	5123.01	0.259695	0.0862912	3.00952	0.00261659	0.0205334
TRAPPC11	743.894	0.332389	0.110459	3.00916	0.00261973	0.0205458
SOWAHA	153.535	-0.504341	0.167627	-3.00871	0.00262363	0.0205641
LINC00176	40.9789	-0.946252	0.314563	-3.00815	0.00262847	0.0205834
LOC101927811	41.835	-0.731086	0.243043	-3.00806	0.00262924	0.0205834
SPSB3	757.466	-0.367721	0.12226	-3.00769	0.00263241	0.0205885
FAM32A	2165.62	-0.208232	0.0692391	-3.00744	0.0026346	0.0205885
PPIP5K2	1164.3	0.435135	0.144684	3.00747	0.00263428	0.0205885
DNA2	353.084	0.345221	0.114855	3.00573	0.00264948	0.0206925
ABHD2	13503.3	0.388261	0.129188	3.00539	0.00265243	0.0207031
MPP5	950.723	0.484265	0.161171	3.00466	0.00265877	0.0207039
TICRR	1231.3	0.399886	0.133089	3.00465	0.00265884	0.0207039
SPG7	1817.99	-0.540987	0.180021	-3.00513	0.00265469	0.0207039
ZNF445	750.566	0.403244	0.134196	3.00489	0.0026568	0.0207039
BTBD2	3748.72	-0.228741	0.0761389	-3.00426	0.00266226	0.0207182
MAP2K6	856.243	0.360263	0.119953	3.00336	0.00267014	0.0207426
ZNF513	820.775	-0.407518	0.135683	-3.00345	0.00266937	0.0207426
CCDC50	2036.19	0.187374	0.0623869	3.00342	0.00266961	0.0207426
COMMD3	140.643	-0.399366	0.133008	-3.00257	0.00267707	0.020747
E2F8	407.413	0.392532	0.130787	3.0013	0.00268829	0.020747
TMCO3	1156.63	0.264489	0.0880969	3.00225	0.00267988	0.020747
HDDC3	454.288	-0.376048	0.125267	-3.00198	0.00268228	0.020747
ZNF175	230.99	0.481678	0.160498	3.00114	0.00268968	0.020747
OSBPL11	939.18	0.339487	0.113118	3.00118	0.00268938	0.020747
AMOTL2	1027.47	0.396346	0.132064	3.00116	0.00268954	0.020747
SH3RF1	1417.45	0.385958	0.128542	3.00259	0.00267694	0.020747
MAML1	2309.12	0.352356	0.11736	3.00235	0.00267905	0.020747
AMD1	3438.52	0.321231	0.107002	3.0021	0.00268122	0.020747
PTP4A3	128.175	-0.867529	0.289064	-3.00117	0.00268945	0.020747
MFSD3	820.883	-0.267022	0.0889448	-3.00211	0.00268112	0.020747
MED23	657.294	0.326357	0.10878	3.00015	0.00269844	0.0208023
MPHOSPH8	864.495	-0.333434	0.111151	-2.99982	0.00270142	0.020813
ZNF473	1077.05	0.387227	0.129113	2.99913	0.0027075	0.0208446
FRMD1	41.5485	-0.764676	0.25499	-2.99885	0.00270999	0.0208446
STAG2	6911.07	0.434196	0.144789	2.99882	0.0027103	0.0208446
RPLP0P2	23.9584	-0.92497	0.308494	-2.99835	0.0027145	0.0208621
CAPN5	2807.05	-0.375323	0.125183	-2.9982	0.00271575	0.0208621
ARID1B	1601.2	0.261471	0.0872312	2.99745	0.0027225	0.0209017
SMIM5	88.3535	-0.943951	0.314973	-2.99692	0.00272721	0.0209134
ABCA1	647.316	0.557315	0.185952	2.9971	0.00272566	0.0209134
BTBD1	2757.98	0.241421	0.0805653	2.99659	0.00273016	0.0209238
PLEKHA8	879.12	0.504086	0.168249	2.99607	0.00273481	0.0209472
PGLS	1967.86	-0.274648	0.0916819	-2.99566	0.00273852	0.0209547
ZFYVE16	709.556	0.603504	0.201463	2.99561	0.00273899	0.0209547
VCAM1	1740.1	0.560144	0.187019	2.99513	0.00274331	0.0209756
TNFSF9	530.196	-0.465574	0.155533	-2.99341	0.00275882	0.0210818
GABARAP	4356.4	-0.285703	0.0954528	-2.99313	0.00276131	0.0210886
SCARB2	5295.64	0.304783	0.101835	2.9929	0.00276337	0.021092
PTBP3	5569.84	0.325025	0.10866	2.99121	0.00277872	0.0211969
MEX3C	1093.53	0.347371	0.116147	2.99077	0.00278273	0.0212151
EYA3	714.778	0.500821	0.167473	2.99046	0.00278558	0.0212208
NIPBL	1793.46	0.445107	0.148849	2.99033	0.00278672	0.0212208
ZNF543	111.709	0.691255	0.231187	2.99003	0.00278953	0.0212299
SLC2A6	664.549	-0.398077	0.133151	-2.98966	0.00279291	0.0212309
KDM6A	1456.14	0.333572	0.111574	2.9897	0.00279251	0.0212309
TXNL4A	4058.9	-0.320305	0.107165	-2.98889	0.00279997	0.0212614
PTGES2	3247.29	-0.303613	0.101581	-2.98887	0.00280015	0.0212614
PXYLP1	344.185	0.428639	0.143448	2.98812	0.002807	0.021301
HSPA8	45608.5	0.449244	0.150392	2.98716	0.00281587	0.021356
LETMD1	1217.18	-0.288163	0.0964849	-2.98661	0.00282085	0.0213691
HRCT1	297.887	-0.399712	0.133829	-2.98673	0.00281977	0.0213691
MSH2	1711.89	0.412075	0.137985	2.98638	0.002823	0.021373
GRIP1	414.431	0.416488	0.139481	2.98599	0.0028266	0.0213879
SSH1	3232.98	0.29952	0.100319	2.98568	0.00282946	0.0213972
SS18L1	547.201	0.372101	0.124644	2.98531	0.00283287	0.0213983
CMTM6	2057.28	0.304877	0.10212	2.98547	0.0028314	0.0213983
SGSM3	759.243	-0.307481	0.103019	-2.9847	0.00283856	0.0214166
DKFZP586I1420	251.169	-0.562985	0.188623	-2.98471	0.00283846	0.0214166
ANKRD42	429.902	0.567389	0.190136	2.98412	0.00284395	0.0214449
IGF1R	2166.98	0.356717	0.119565	2.98347	0.00285	0.0214782
MOSPD1	744.449	0.364921	0.122327	2.98316	0.00285288	0.0214875
FBXO38	709.882	0.405222	0.13588	2.98219	0.00286192	0.0215432
KIF18A	1095.04	0.38408	0.128799	2.98201	0.00286364	0.0215438
PIDD1	404.451	-0.624885	0.209608	-2.98121	0.00287108	0.0215568
USP32	1983.9	0.29562	0.0991756	2.98077	0.00287523	0.0215568
PCYT2	6769.21	-0.368331	0.123567	-2.98081	0.00287491	0.0215568
TP53INP2	2229.54	-0.285522	0.0957616	-2.98159	0.00286753	0.0215568
TLDC2	441.129	-0.339839	0.11401	-2.98079	0.00287508	0.0215568
ARF5	2750.24	-0.254603	0.0853979	-2.98137	0.00286962	0.0215568
GPATCH2L	882.497	0.296133	0.0993575	2.98048	0.002878	0.0215653
RAB30	327.229	0.377601	0.126723	2.97972	0.00288507	0.0215813
MDFIC	25422.9	0.363248	0.121902	2.97984	0.00288403	0.0215813
TMEM209	1022.64	0.310372	0.10415	2.98004	0.0028821	0.0215813
IMPAD1	6851.91	0.333912	0.112068	2.97954	0.00288679	0.0215818
C1orf109	545.483	0.502256	0.168671	2.97772	0.00290399	0.0216856
P2RX4	1226.09	-0.365905	0.122877	-2.97782	0.00290304	0.0216856
PDXDC2P	418.479	-0.788087	0.264684	-2.97746	0.00290644	0.0216871
WDFY3	1271.03	0.429401	0.144223	2.97735	0.0029075	0.0216871
PUM2	2898.9	0.387293	0.130097	2.97695	0.00291128	0.021703
CCDC85B	2232.86	-0.386286	0.129795	-2.97613	0.00291915	0.0217362
NUBP2	1642.13	-0.249768	0.0839286	-2.97596	0.0029207	0.0217362
BPHL	442.553	-0.258612	0.0868924	-2.97624	0.00291809	0.0217362
LAMA3	1920.86	0.35931	0.120788	2.97471	0.00293261	0.0218001
PDGFB	489.36	-0.602033	0.202375	-2.97484	0.00293143	0.0218001
ANKRD17	3183.83	0.359519	0.120877	2.97425	0.00293707	0.0218209
CENPK	412.941	0.420994	0.141556	2.97406	0.00293891	0.0218221
VPS26A	1856.4	0.204152	0.0686633	2.97324	0.00294677	0.0218311
SH3D19	1870.93	0.300408	0.101037	2.97325	0.00294667	0.0218311
MAMDC4	473.11	-0.815993	0.274423	-2.97349	0.00294434	0.0218311
PRKY	221.922	-0.784129	0.263729	-2.97324	0.00294672	0.0218311
CYB5D2	432.74	-0.297682	0.100135	-2.97281	0.00295092	0.0218495
EGFL7	257.249	-0.487153	0.163888	-2.97247	0.00295418	0.0218613
FAAP20	1098.93	-0.320352	0.107817	-2.97125	0.00296587	0.0219149
TAF13	376.792	0.424108	0.14274	2.97119	0.00296644	0.0219149
SETX	2514.17	0.360713	0.121391	2.9715	0.00296344	0.0219149
MYO9A	840.282	0.416305	0.140139	2.97065	0.00297168	0.0219412
ATRN	3510.12	0.329836	0.111047	2.97025	0.00297561	0.0219579
FTH1	242040	-0.316615	0.10661	-2.96985	0.00297948	0.0219649
GABPA	931.171	0.398775	0.134277	2.9698	0.00297991	0.0219649
KLC1	1897.64	0.158825	0.0534888	2.96931	0.00298471	0.0219695
UBR1	1246.86	0.396654	0.133584	2.96932	0.00298461	0.0219695
LOC613037	105.079	-1.28352	0.432291	-2.96912	0.00298651	0.0219695
TRIM32	606.354	0.419305	0.141225	2.96905	0.00298723	0.0219695
AFAP1	1639.87	0.304241	0.102485	2.96863	0.00299127	0.0219745
WASL	4577.17	0.409535	0.137952	2.96868	0.00299081	0.0219745
DCUN1D1	1425.83	0.380155	0.128086	2.96797	0.00299775	0.0219995
UBN2	1031.5	0.683898	0.230428	2.96794	0.00299802	0.0219995
CLIC4	5152.97	0.448734	0.151207	2.96768	0.00300058	0.0220059
RAI14	2727.74	0.304079	0.10249	2.96692	0.00300797	0.0220478
ATF7IP	2513.64	0.353421	0.119147	2.96627	0.00301438	0.0220701
YWHAQ	11984.6	0.190469	0.06421	2.96635	0.00301359	0.0220701
LRPAP1	2491.74	-0.220431	0.0743199	-2.96597	0.00301725	0.0220788
GUK1	4077.33	-0.299695	0.10107	-2.96522	0.00302468	0.0221208
IMPA2	6376.56	-0.240104	0.0809865	-2.96475	0.00302934	0.0221425
FAM96B	1009.1	-0.23931	0.0807577	-2.96331	0.00304352	0.0222091
CYP4F3	959.226	-0.371412	0.12533	-2.96348	0.00304184	0.0222091
SLC26A1	380.772	-0.328328	0.110795	-2.96337	0.0030429	0.0222091
TULP4	843.256	0.40953	0.138215	2.96298	0.00304672	0.02222
CEP44	400.467	0.563809	0.190325	2.96236	0.00305295	0.0222531
MON2	1876.04	0.410911	0.138772	2.96105	0.00306588	0.0223101
SEC23A	3181.75	0.400754	0.135333	2.96124	0.00306405	0.0223101
TRIM23	269.159	0.831647	0.280853	2.96115	0.00306493	0.0223101
WDR44	2491.77	0.4073	0.137582	2.96043	0.00307214	0.0223433
STX16	1666.83	-0.497208	0.167973	-2.96004	0.003076	0.022359
TOM1	1089.93	-0.341919	0.115532	-2.95953	0.00308111	0.0223837
TMED7	2069.48	0.403578	0.136385	2.9591	0.00308537	0.0224023
RNASET2	4378.77	-0.394145	0.133217	-2.95868	0.00308961	0.0224206
FTO	1668.45	0.227652	0.0769548	2.95825	0.00309387	0.0224391
C19orf53	1648.66	-0.263174	0.0889931	-2.95725	0.00310401	0.0225002
CTSF	46.8373	-0.658674	0.222756	-2.95693	0.00310716	0.0225106
COMMD4	1969.35	-0.286086	0.0967625	-2.95658	0.00311073	0.0225241
ZNF696	756.07	0.503876	0.170449	2.95617	0.00311484	0.0225413
NUDT22	1183.23	-0.307229	0.10394	-2.95582	0.00311837	0.0225544
KIF23	2629.2	0.199348	0.0674503	2.95548	0.00312188	0.0225674
PCNX	1230.96	0.452687	0.15318	2.95526	0.00312406	0.0225707
ANO1	562.68	0.708642	0.239835	2.9547	0.00312968	0.0225989
SYF2	1050.58	-0.253538	0.0858144	-2.95449	0.00313184	0.022602
CYP2J2	581.114	-0.611104	0.206855	-2.95426	0.00313417	0.0226063
COX7C	3128.11	-0.233355	0.0790013	-2.95381	0.00313875	0.022622
CHCHD2	9074.56	-0.216259	0.0732162	-2.95371	0.00313979	0.022622
CTNND1	236.314	0.494537	0.167452	2.95331	0.00314382	0.0226282
FKBP8	2886	-0.287177	0.0972399	-2.95329	0.0031441	0.0226282
CYP3A5	2356.85	-0.897115	0.303825	-2.95273	0.00314975	0.0226564
PXMP2	744.644	-0.397099	0.134502	-2.95236	0.00315355	0.0226713
GADD45A	759.983	-0.70672	0.239408	-2.95195	0.00315773	0.0226765
PPP1CB	5597.27	0.332102	0.112501	2.95199	0.00315731	0.0226765
ARHGEF16	2091.58	-0.29308	0.0993386	-2.95031	0.00317453	0.0227847
MOSPD3	731.174	-0.298914	0.101329	-2.94992	0.00317853	0.0228009
RORC	32.6574	-1.16153	0.393886	-2.94891	0.00318898	0.022835
WARS	2062.53	0.269143	0.0912726	2.94879	0.00319025	0.022835
HUS1	560.052	0.292144	0.0990646	2.94903	0.00318774	0.022835
KLHL9	497.359	0.406639	0.137892	2.94896	0.00318842	0.022835
SUZ12	2648.07	0.306803	0.10405	2.94861	0.00319206	0.0228355
ATRAID	2520.7	-0.201892	0.0684751	-2.9484	0.00319428	0.0228389
IDE	1966.95	0.361304	0.122577	2.94756	0.00320291	0.0228757
LOC388780	54.4143	-0.608736	0.20651	-2.94773	0.00320121	0.0228757
PUM1	2831.46	0.330671	0.112262	2.94552	0.00322413	0.0229772
NAGPA	899.839	-0.35566	0.120742	-2.94562	0.0032231	0.0229772
EPG5	721.819	0.399046	0.135468	2.94568	0.00322242	0.0229772
PTK6	390.226	-0.54213	0.184032	-2.94585	0.00322069	0.0229772
MZF1	1025.22	-0.547097	0.185771	-2.94502	0.00322937	0.0230021
ECHDC2	497.788	-0.48522	0.164786	-2.94455	0.00323423	0.0230082
FAHD1	2745.14	-0.242882	0.0824838	-2.9446	0.00323371	0.0230082
CBFB	1557.69	0.300655	0.10211	2.94443	0.0032355	0.0230082
COMMD6	673.443	-0.34914	0.118594	-2.94399	0.00324007	0.0230282
DOCK7	1067.49	0.325715	0.110758	2.94079	0.00327381	0.0231149
TRMT1L	712.992	0.603463	0.205098	2.94232	0.00325763	0.0231149
ELK4	2069.98	0.337645	0.114812	2.94085	0.00327317	0.0231149
FBXW4	943.139	-0.389482	0.132376	-2.94224	0.00325849	0.0231149
FRS2	937.762	0.386897	0.131536	2.94138	0.00326756	0.0231149
DMXL2	1780.97	0.374433	0.12733	2.94066	0.00327518	0.0231149
TRADD	811.067	-0.420687	0.143034	-2.94116	0.00326982	0.0231149
ATL2	2260.78	0.2059	0.0700101	2.94101	0.00327147	0.0231149
MZT2B	3958.39	-0.36448	0.123936	-2.94087	0.00327293	0.0231149
SENP5	1557.2	0.381463	0.129714	2.9408	0.00327367	0.0231149
SLAIN2	1100.26	0.334258	0.113663	2.94078	0.00327391	0.0231149
SND1-IT1	21.5304	-1.45808	0.495817	-2.94076	0.00327406	0.0231149
ATP6V1F	1674.79	-0.185791	0.0631679	-2.94122	0.00326921	0.0231149
STOML1	643.556	-0.375564	0.127769	-2.9394	0.00328847	0.0231837
NAPRT	1553.9	-0.343097	0.116721	-2.93947	0.00328775	0.0231837
SSX1	557.409	-0.322592	0.109767	-2.93889	0.00329386	0.0232092
TXN2	1727.48	-0.309328	0.105264	-2.93858	0.00329715	0.02322
ANAPC11	4577.31	-0.276521	0.0941161	-2.93808	0.00330247	0.0232324
CPNE3	5914.5	0.418734	0.142514	2.9382	0.00330128	0.0232324
ZNF436	347.947	0.493057	0.167831	2.93782	0.00330527	0.0232397
PLEKHJ1	1506.3	-0.391923	0.133445	-2.93697	0.00331433	0.023266
RPP25L	842.714	-0.298654	0.101687	-2.93699	0.0033142	0.023266
ERCC6L	945.787	0.451681	0.153784	2.93711	0.00331289	0.023266
FBXL4	408.748	0.462645	0.157588	2.93578	0.00332708	0.0233304
ARHGAP18	644.961	0.504522	0.171852	2.93579	0.003327	0.0233304
ZNF227	726.393	0.45036	0.153415	2.93557	0.00332938	0.0233322
PSD3	3255.16	0.301223	0.102616	2.93543	0.00333088	0.0233322
GIT2	1622.13	0.229668	0.0782666	2.93444	0.00334152	0.0233817
CSNK1A1	3738.09	0.274001	0.0933738	2.93445	0.0033414	0.0233817
TSTD1	308.758	-0.412965	0.140811	-2.93275	0.00335969	0.0234603
SLK	4527.42	0.206067	0.0702654	2.93269	0.00336037	0.0234603
NME4	2334.16	-0.291968	0.0995552	-2.93272	0.00336005	0.0234603
CCDC115	859.737	-0.215713	0.0735578	-2.93257	0.00336169	0.0234603
C9orf41	640.537	0.540319	0.184231	2.93284	0.00335878	0.0234603
JRKL	755.046	0.448489	0.152962	2.93202	0.00336762	0.0234891
SCAF11	6294.65	0.438921	0.149764	2.93075	0.00338149	0.0235233
MYO1E	4927.27	0.371932	0.126905	2.9308	0.00338091	0.0235233
RTTN	356.839	0.275469	0.0939909	2.93081	0.00338084	0.0235233
PRKCI	1692.24	0.357981	0.12214	2.9309	0.00337978	0.0235233
IL2RG	924.058	-0.527647	0.180027	-2.93094	0.00337942	0.0235233
PROC	133.353	-0.630344	0.215187	-2.92929	0.00339739	0.0235964
WDFY1	1689.99	0.322437	0.110073	2.92931	0.00339713	0.0235964
POLK	569.694	0.473502	0.16164	2.92936	0.00339661	0.0235964
BTBD6	1501.42	-0.207196	0.070738	-2.92907	0.00339983	0.0236008
MOAP1	847.163	-0.200638	0.0685192	-2.9282	0.00340929	0.023654
ABCE1	5353.64	0.26671	0.0910916	2.92793	0.00341224	0.0236596
MYO10	688.03	0.339608	0.115994	2.9278	0.00341371	0.0236596
MRPL24	5356.59	-0.247253	0.0844759	-2.92691	0.00342348	0.0237148
GLCCI1	262.731	0.341949	0.116859	2.92618	0.00343155	0.0237582
RCN3	272.742	-0.724681	0.247689	-2.92576	0.00343612	0.0237772
KLHL25	718.008	0.548596	0.187607	2.92418	0.0034537	0.0238784
TMEM182	353.127	0.368013	0.125855	2.92411	0.00345439	0.0238784
MB21D1	29.1123	1.40274	0.479747	2.92391	0.00345663	0.0238813
DCUN1D4	931.177	0.271035	0.0927144	2.92333	0.00346312	0.0238929
EREG	741.722	0.462748	0.158307	2.92311	0.00346558	0.0238929
XPO5	1750.65	0.250351	0.0856454	2.92311	0.00346556	0.0238929
TPBG	3754.74	0.209696	0.0717322	2.92331	0.0034633	0.0238929
PGAP2	878.69	-0.270596	0.0925874	-2.9226	0.00347121	0.0238931
PARP6	72.0683	-1.03777	0.35506	-2.9228	0.00346898	0.0238931
YES1	4425.09	0.33187	0.113546	2.92276	0.00346939	0.0238931
BRAF	223.801	0.586723	0.200764	2.92245	0.00347291	0.0238931
ANKRD18A	629.01	-0.744085	0.254639	-2.92211	0.00347668	0.0239065
STC2	636.329	0.492512	0.16857	2.9217	0.00348124	0.0239148
C9orf114	1596.08	-0.262035	0.0896866	-2.92168	0.00348154	0.0239148
NARF	2473.07	-0.260948	0.0893413	-2.9208	0.0034913	0.023961
UBL5	1864.07	-0.219112	0.0750192	-2.92075	0.00349192	0.023961
AKAP6	127.327	0.736174	0.252126	2.91986	0.00350186	0.0240167
ATP7A	1463.64	0.54442	0.186533	2.91862	0.0035158	0.0240997
ARHGAP11A	4609.57	0.230211	0.0788883	2.91819	0.00352072	0.0241208
ALG10B	656.303	0.478972	0.164186	2.91726	0.00353126	0.0241803
FAM73A	1454.25	0.403777	0.138447	2.91647	0.00354019	0.024195
VPRBP	1023.67	0.369348	0.126628	2.91679	0.00353648	0.024195
CBLB	526.118	0.477155	0.163593	2.91671	0.00353746	0.024195
PPP2CB	2430.54	0.269169	0.0922946	2.91642	0.00354078	0.024195
TAF1D	1167.55	-0.426631	0.146298	-2.91618	0.00354346	0.0242008
ZNF248	212.829	0.688873	0.236279	2.91551	0.00355111	0.0242394
PHF3	2064.77	0.445738	0.152893	2.91536	0.00355281	0.0242394
PNISR	1244.8	-0.461686	0.158402	-2.91464	0.00356099	0.0242825
ZMYM1	367.927	0.328545	0.112743	2.91412	0.00356695	0.0242979
DDX58	829.652	0.487137	0.16716	2.91419	0.00356611	0.0242979
USP33	1556.01	0.368495	0.126484	2.91338	0.00357542	0.0243429
OPTN	2762.13	-0.262135	0.090014	-2.91216	0.00358939	0.0243874
VMAC	135.77	-0.483477	0.166015	-2.91225	0.0035884	0.0243874
ZNFX1	2716.47	0.361255	0.124048	2.91222	0.00358875	0.0243874
TBCCD1	507.703	0.33351	0.114513	2.91242	0.00358643	0.0243874
RPL18	16259.4	-0.225969	0.0776336	-2.91071	0.00360605	0.0244875
CHMP2B	4494.71	0.314742	0.108138	2.91056	0.00360786	0.0244875
ZNF30	223.291	0.451527	0.155179	2.90972	0.00361756	0.0245279
ZNF420	271.692	0.68449	0.235242	2.90972	0.00361748	0.0245279
YLPM1	1988.84	0.353346	0.121448	2.90943	0.00362084	0.0245375
C9orf142	1716.32	-0.375385	0.129031	-2.90926	0.00362283	0.0245383
MAP1LC3A	720.522	-0.400227	0.137589	-2.90886	0.0036275	0.0245466
HSD17B8	89.7793	-0.481	0.165358	-2.90883	0.0036278	0.0245466
PAQR6	143.935	-1.80568	0.620863	-2.90834	0.00363354	0.0245601
SLC7A1	1689.88	0.302968	0.104174	2.90828	0.00363424	0.0245601
ZNF708	119.598	0.563009	0.193595	2.90818	0.00363541	0.0245601
ZNF699	30.1953	0.890918	0.306391	2.90778	0.00364006	0.0245789
MFHAS1	1472.35	0.279858	0.0962514	2.90757	0.00364248	0.0245825
CEP57L1	204.386	0.385976	0.13278	2.90689	0.00365043	0.0246235
MED11	575.902	-0.369781	0.127241	-2.90614	0.00365914	0.0246696
C12orf29	934.152	0.337275	0.116131	2.90425	0.0036813	0.0247696
HECTD1	3721.73	0.306773	0.105617	2.90458	0.00367744	0.0247696
CAV2	124765	0.259543	0.0893626	2.90438	0.00367979	0.0247696
ANXA13	866.531	-0.642972	0.221391	-2.90423	0.00368154	0.0247696
ARHGAP12	2148.54	0.241574	0.0832068	2.9033	0.00369254	0.0248057
CENPB	5459.07	-0.283165	0.0975376	-2.90314	0.00369447	0.0248057
C7orf43	1383.96	-0.383182	0.131982	-2.90329	0.00369261	0.0248057
MORC4	3267.62	0.276954	0.0953852	2.90353	0.00368983	0.0248057
C5orf42	288.852	0.446046	0.1537	2.90206	0.00370714	0.0248781
ABHD17A	1321.26	-0.247187	0.0851847	-2.90178	0.00371054	0.0248881
UPB1	53.5053	-0.705482	0.243173	-2.90116	0.00371786	0.0249118
DTX3L	2734.97	0.429448	0.148019	2.90131	0.00371607	0.0249118
C21orf33	1938.2	-0.254978	0.0878967	-2.90088	0.0037211	0.0249208
MCL1	16452.6	0.35928	0.123866	2.90056	0.00372498	0.0249213
MAMLD1	52.3311	0.767786	0.26469	2.9007	0.00372332	0.0249213
MDM1	381.711	0.37689	0.129958	2.9001	0.00373046	0.0249254
AP1M2	923.293	-0.433971	0.149628	-2.90033	0.00372776	0.0249254
BRD9	2457.1	-0.4036	0.139171	-2.90003	0.0037313	0.0249254
DHX9	6695.21	0.35234	0.121513	2.8996	0.00373639	0.0249467
AAMDC	236.452	-0.410738	0.141741	-2.89781	0.00375782	0.0250133
CCNB1IP1	825.789	-0.364574	0.125795	-2.89816	0.00375356	0.0250133
ONECUT1	102.86	1.05571	0.364301	2.89792	0.00375651	0.0250133
SCN3A	39.7068	1.17239	0.404518	2.89825	0.00375255	0.0250133
VPS13B	1789.28	0.38198	0.131805	2.89807	0.00375473	0.0250133
HNRNPK	19326.8	0.222372	0.0767275	2.89821	0.003753	0.0250133
AP5M1	628.948	0.435742	0.150412	2.89699	0.00376758	0.0250656
PNPLA2	2012.67	-0.277821	0.0959256	-2.89621	0.00377694	0.0251035
TMEM191A	60.3533	-0.572492	0.19767	-2.8962	0.00377711	0.0251035
AGL	809.248	0.464788	0.160502	2.89584	0.00378141	0.02511
IGSF3	2846.87	0.283223	0.0978047	2.8958	0.00378192	0.02511
PYCRL	1960.24	-0.262081	0.0905131	-2.8955	0.00378555	0.0251214
ZNF488	179.042	0.488392	0.168813	2.89309	0.00381468	0.0252272
CWC15	1298.56	-0.236581	0.081756	-2.89374	0.00380684	0.0252272
BCKDK	2054.24	-0.262171	0.0906344	-2.89263	0.00382037	0.0252272
SPAG7	1069.44	-0.329419	0.11385	-2.89346	0.00381025	0.0252272
HMG20B	1911.56	-0.31999	0.11061	-2.89295	0.00381637	0.0252272
SLC5A3	2804.06	0.639834	0.22112	2.89361	0.00380844	0.0252272
ISY1	568.276	-0.310405	0.10731	-2.8926	0.00382073	0.0252272
COX19	750.576	-0.453454	0.156752	-2.89281	0.00381818	0.0252272
ASIC3	30.7307	-1.22719	0.42412	-2.8935	0.00380971	0.0252272
GSDMD	2161.95	-0.336292	0.116232	-2.89329	0.00381235	0.0252272
APPBP2	926.449	0.405156	0.140115	2.89159	0.00383302	0.0252956
ZNF184	232.791	0.529993	0.183336	2.89082	0.00384234	0.0253196
FKBP5	1336.07	0.339635	0.117488	2.89081	0.00384245	0.0253196
LAMP2	9563.4	0.299608	0.103633	2.89104	0.00383968	0.0253196
C19orf60	710.988	-0.34232	0.118444	-2.89013	0.00385077	0.0253617
DNAL4	363.101	-0.371611	0.128597	-2.88973	0.00385576	0.0253818
ETFB	7933.07	-0.307551	0.106478	-2.88839	0.00387222	0.0254646
MTAP	1382.03	0.329876	0.114207	2.8884	0.00387209	0.0254646
SH3KBP1	1492.49	0.230624	0.0798554	2.88802	0.00387672	0.0254814
EIF1AD	1036.01	0.314292	0.108848	2.88745	0.00388382	0.0254898
SCARF1	110.396	-0.970364	0.336063	-2.88745	0.00388379	0.0254898
PTPN1	3339.08	0.170212	0.058946	2.88759	0.003882	0.0254898
RBBP5	1130.25	0.299692	0.103802	2.88715	0.00388749	0.0255011
[truncated: 11,114 more rows]

## Sheet: Supplementary Table 2
sample.names	predict.label	dist.to.template	dist.to.cls1.rank	nominal.p	BH.FDR	Bonferroni.p	FDR < 0.2
TCGA.BC.A3KF.01	NTP Group 2 (acetate high)	0.969386	169	0.35932	0.384172	1	No
TCGA.DD.A4NV.01	NTP Group 2 (acetate high)	0.585823	64	0.00049975	0.00299044	0.185407	Yes
TCGA.CC.A1HT.01	NTP Group 2 (acetate high)	0.537467	57	0.00249875	0.00600024	0.927036	Yes
TCGA.BD.A3EP.01	NTP Group 2 (acetate high)	0.554896	62	0.00249875	0.00600024	0.927036	Yes
TCGA.CC.A3MA.01	NTP Group 2 (acetate high)	0.647604	77	0.005997	0.012059	1	Yes
TCGA.ZP.A9CV.01	NTP Group 2 (acetate high)	0.959943	164	0.346827	0.376236	1	No
TCGA.XR.A8TG.01	NTP Group 2 (acetate high)	0.777907	115	0.0269865	0.0447964	1	Yes
TCGA.PD.A5DF.01	NTP Group 2 (acetate high)	0.924604	157	0.241379	0.276821	1	No
TCGA.ED.A5KG.01	NTP Group 2 (acetate high)	0.287559	10	0.00049975	0.00299044	0.185407	Yes
TCGA.DD.AAW0.01	NTP Group 2 (acetate high)	0.301342	11	0.00049975	0.00299044	0.185407	Yes
TCGA.ED.A66X.01	NTP Group 2 (acetate high)	0.442882	27	0.00049975	0.00299044	0.185407	Yes
TCGA.FV.A3I1.01	NTP Group 2 (acetate high)	0.952232	163	0.351324	0.380004	1	No
TCGA.ZP.A9D2.01	NTP Group 2 (acetate high)	0.214825	4	0.00049975	0.00299044	0.185407	Yes
TCGA.CC.A3M9.01	NTP Group 2 (acetate high)	0.694979	94	0.007996	0.0155315	1	Yes
TCGA.BC.A216.01	NTP Group 2 (acetate high)	0.676274	87	0.0144928	0.0263569	1	Yes
TCGA.ED.A7XP.01	NTP Group 2 (acetate high)	0.54765	61	0.00149925	0.00394484	0.556222	Yes
TCGA.DD.A1EH.01	NTP Group 2 (acetate high)	0.531532	55	0.0009995	0.00285242	0.370815	Yes
TCGA.DD.AA3A.01	NTP Group 2 (acetate high)	0.516216	53	0.00049975	0.00299044	0.185407	Yes
TCGA.DD.A73F.01	NTP Group 2 (acetate high)	0.746318	105	0.013993	0.0256366	1	Yes
TCGA.WX.AA46.01	NTP Group 2 (acetate high)	0.757459	109	0.0264868	0.0442639	1	Yes
TCGA.K7.AAU7.01	NTP Group 2 (acetate high)	0.202964	2	0.00049975	0.00299044	0.185407	Yes
TCGA.DD.A3A2.01	NTP Group 2 (acetate high)	0.880974	143	0.203398	0.245801	1	No
TCGA.DD.AADP.01	NTP Group 2 (acetate high)	0.767271	111	0.0194903	0.0338683	1	Yes
TCGA.DD.AAD2.01	NTP Group 2 (acetate high)	0.732382	100	0.0134933	0.0249055	1	Yes
TCGA.RC.A7SB.01	NTP Group 2 (acetate high)	0.769469	112	0.0294853	0.0481896	1	Yes
TCGA.DD.AAD3.01	NTP Group 2 (acetate high)	0.452687	33	0.00049975	0.00299044	0.185407	Yes
TCGA.DD.AAW2.01	NTP Group 2 (acetate high)	0.988107	174	0.445277	0.456348	1	No
TCGA.DD.AADW.01	NTP Group 2 (acetate high)	0.482909	42	0.00049975	0.00299044	0.185407	Yes
TCGA.DD.AADV.01	NTP Group 2 (acetate high)	0.73798	102	0.103448	0.138804	1	Yes
TCGA.DD.A4NK.01	NTP Group 2 (acetate high)	0.967428	168	0.386307	0.406005	1	No
TCGA.ED.A97K.01	NTP Group 2 (acetate high)	0.339787	13	0.00049975	0.00299044	0.185407	Yes
TCGA.DD.A4NF.01	NTP Group 2 (acetate high)	0.853635	138	0.101949	0.13804	1	Yes
TCGA.DD.AACH.01	NTP Group 2 (acetate high)	0.933493	159	0.32034	0.355827	1	No
TCGA.G3.A7M9.01	NTP Group 2 (acetate high)	0.450621	32	0.0009995	0.00285242	0.370815	Yes
TCGA.CC.5261.01	NTP Group 2 (acetate high)	0.327626	12	0.00049975	0.00299044	0.185407	Yes
TCGA.5R.AA1D.01	NTP Group 2 (acetate high)	0.350992	16	0.00049975	0.00299044	0.185407	Yes
TCGA.DD.AAVZ.01	NTP Group 2 (acetate high)	0.803281	125	0.0384808	0.0604931	1	Yes
TCGA.2Y.A9HA.01	NTP Group 2 (acetate high)	0.732651	101	0.0349825	0.0559419	1	Yes
TCGA.DD.AAE7.01	NTP Group 2 (acetate high)	0.924826	158	0.241379	0.276821	1	No
TCGA.BC.A8YO.01	NTP Group 2 (acetate high)	0.673884	85	0.0104948	0.0200699	1	Yes
TCGA.DD.AAE2.01	NTP Group 2 (acetate high)	0.653605	78	0.001999	0.00502799	0.741629	Yes
TCGA.DD.AAEG.01	NTP Group 2 (acetate high)	0.989852	175	0.442779	0.455044	1	No
TCGA.CC.A5UC.01	NTP Group 2 (acetate high)	0.945709	161	0.302349	0.338886	1	No
TCGA.KR.A7K0.01	NTP Group 2 (acetate high)	0.756873	107	0.015992	0.028662	1	Yes
TCGA.CC.5263.01	NTP Group 2 (acetate high)	0.779339	116	0.075962	0.106952	1	Yes
TCGA.K7.A5RG.01	NTP Group 2 (acetate high)	0.366302	18	0.00049975	0.00299044	0.185407	Yes
TCGA.ED.A627.01	NTP Group 2 (acetate high)	0.46959	37	0.00049975	0.00299044	0.185407	Yes
TCGA.2Y.A9GZ.01	NTP Group 2 (acetate high)	0.978217	172	0.392804	0.411667	1	No
TCGA.DD.AAVR.01	NTP Group 2 (acetate high)	0.836988	135	0.0729635	0.103714	1	Yes
TCGA.G3.A25T.01	NTP Group 2 (acetate high)	0.906429	149	0.210895	0.252393	1	No
TCGA.MR.A8JO.01	NTP Group 2 (acetate high)	0.236877	5	0.00049975	0.00299044	0.185407	Yes
TCGA.DD.AAEK.01	NTP Group 2 (acetate high)	0.720321	97	0.0109945	0.0207581	1	Yes
TCGA.DD.AACL.01	NTP Group 2 (acetate high)	0.896248	147	0.17991	0.221015	1	No
TCGA.FV.A3I0.01	NTP Group 2 (acetate high)	0.639977	74	0.0009995	0.00285242	0.370815	Yes
TCGA.DD.AADA.01	NTP Group 2 (acetate high)	0.966288	166	0.357821	0.383675	1	No
TCGA.G3.A5SM.01	NTP Group 2 (acetate high)	0.743952	104	0.0194903	0.0338683	1	Yes
TCGA.G3.A3CH.01	NTP Group 2 (acetate high)	0.922398	153	0.238881	0.275232	1	No
TCGA.DD.AAVV.01	NTP Group 2 (acetate high)	0.688075	92	0.00749625	0.014676	1	Yes
TCGA.ED.A66Y.01	NTP Group 2 (acetate high)	0.781643	118	0.0269865	0.0447964	1	Yes
TCGA.HP.A5MZ.01	NTP Group 2 (acetate high)	0.545423	60	0.00049975	0.00299044	0.185407	Yes
TCGA.DD.A1EI.01	NTP Group 2 (acetate high)	0.28573	9	0.00049975	0.00299044	0.185407	Yes
TCGA.G3.AAV1.01	NTP Group 2 (acetate high)	0.684192	88	0.00449775	0.00942749	1	Yes
TCGA.DD.A113.01	NTP Group 2 (acetate high)	0.659288	80	0.00749625	0.014676	1	Yes
TCGA.CC.A9FS.01	NTP Group 2 (acetate high)	0.78204	119	0.0214893	0.0366552	1	Yes
TCGA.2Y.A9H5.01	NTP Group 2 (acetate high)	0.628163	70	0.0029985	0.00684581	1	Yes
TCGA.CC.5258.01	NTP Group 2 (acetate high)	0.532462	56	0.00049975	0.00299044	0.185407	Yes
TCGA.2Y.A9GX.01	NTP Group 2 (acetate high)	0.420021	24	0.00049975	0.00299044	0.185407	Yes
TCGA.DD.A11C.01	NTP Group 2 (acetate high)	0.497284	46	0.00049975	0.00299044	0.185407	Yes
TCGA.BC.A10Q.01	NTP Group 2 (acetate high)	0.872613	142	0.114943	0.152299	1	Yes
TCGA.4R.AA8I.01	NTP Group 2 (acetate high)	0.443554	28	0.00049975	0.00299044	0.185407	Yes
TCGA.FV.A4ZQ.01	NTP Group 2 (acetate high)	0.818307	133	0.0844578	0.116483	1	Yes
TCGA.BC.4073.01	NTP Group 2 (acetate high)	0.425697	25	0.00049975	0.00299044	0.185407	Yes
TCGA.DD.A1EA.01	NTP Group 2 (acetate high)	0.91057	150	0.193403	0.235255	1	No
TCGA.BC.A10T.01	NTP Group 2 (acetate high)	0.497765	47	0.00049975	0.00299044	0.185407	Yes
TCGA.RC.A6M5.01	NTP Group 2 (acetate high)	0.449436	31	0.00049975	0.00299044	0.185407	Yes
TCGA.2Y.A9H6.01	NTP Group 2 (acetate high)	0.281444	7	0.00049975	0.00299044	0.185407	Yes
TCGA.5C.A9VG.01	NTP Group 2 (acetate high)	0.644991	75	0.00049975	0.00299044	0.185407	Yes
TCGA.DD.A4NS.01	NTP Group 2 (acetate high)	0.203763	3	0.00049975	0.00299044	0.185407	Yes
TCGA.QA.A7B7.01	NTP Group 2 (acetate high)	0.939523	160	0.323338	0.356489	1	No
TCGA.DD.A3A6.01	NTP Group 2 (acetate high)	0.809073	129	0.081959	0.114311	1	Yes
TCGA.G3.A7M6.01	NTP Group 2 (acetate high)	0.257973	6	0.00049975	0.00299044	0.185407	Yes
TCGA.GJ.A6C0.01	NTP Group 2 (acetate high)	0.842987	136	0.121939	0.160994	1	Yes
TCGA.MR.A520.01	NTP Group 2 (acetate high)	0.94807	162	0.354823	0.382117	1	No
TCGA.DD.AADK.01	NTP Group 2 (acetate high)	0.805377	126	0.0909545	0.124978	1	Yes
TCGA.ZP.A9CZ.01	NTP Group 2 (acetate high)	0.776481	114	0.0364818	0.0578407	1	Yes
TCGA.CC.A8HS.01	NTP Group 2 (acetate high)	0.686071	89	0.0069965	0.0138437	1	Yes
TCGA.CC.A7IH.01	NTP Group 2 (acetate high)	0.756725	106	0.013993	0.0256366	1	Yes
TCGA.BC.A10U.01	NTP Group 2 (acetate high)	0.646484	76	0.00449775	0.00942749	1	Yes
TCGA.DD.A4NG.01	NTP Group 2 (acetate high)	0.980806	173	0.416292	0.431409	1	No
TCGA.UB.A7MC.01	NTP Group 2 (acetate high)	0.860992	141	0.129935	0.168552	1	Yes
TCGA.UB.AA0U.01	NTP Group 2 (acetate high)	0.509331	52	0.00049975	0.00299044	0.185407	Yes
TCGA.DD.A4NB.01	NTP Group 2 (acetate high)	0.342596	15	0.00049975	0.00299044	0.185407	Yes
TCGA.DD.A1EK.01	NTP Group 2 (acetate high)	0.67342	83	0.00249875	0.00600024	0.927036	Yes
TCGA.FV.A3R2.01	NTP Group 2 (acetate high)	0.858741	140	0.157921	0.197935	1	Yes
TCGA.G3.A25Y.01	NTP Group 2 (acetate high)	0.542287	59	0.00249875	0.00600024	0.927036	Yes
TCGA.ED.A82E.01	NTP Group 2 (acetate high)	0.636914	72	0.00149925	0.00394484	0.556222	Yes
TCGA.DD.AACU.01	NTP Group 2 (acetate high)	0.914785	152	0.214893	0.25512	1	No
TCGA.DD.A4NJ.01	NTP Group 2 (acetate high)	0.502756	49	0.00049975	0.00299044	0.185407	Yes
TCGA.DD.A4ND.01	NTP Group 2 (acetate high)	0.193276	1	0.00049975	0.00299044	0.185407	Yes
TCGA.DD.A1EF.01	NTP Group 2 (acetate high)	0.482519	41	0.00049975	0.00299044	0.185407	Yes
TCGA.2Y.A9H2.01	NTP Group 2 (acetate high)	0.461714	35	0.00049975	0.00299044	0.185407	Yes
TCGA.2Y.A9GW.01	NTP Group 2 (acetate high)	0.792662	122	0.0464768	0.0703791	1	Yes
TCGA.DD.A4NQ.01	NTP Group 2 (acetate high)	0.542259	58	0.00049975	0.00299044	0.185407	Yes
TCGA.DD.AAVW.01	NTP Group 2 (acetate high)	0.5315	54	0.00049975	0.00299044	0.185407	Yes
TCGA.MI.A75E.01	NTP Group 2 (acetate high)	0.820396	134	0.0684658	0.100003	1	Yes
TCGA.GJ.A9DB.01	NTP Group 2 (acetate high)	0.508985	51	0.00049975	0.00299044	0.185407	Yes
TCGA.FV.A3R3.01	NTP Group 2 (acetate high)	0.493128	45	0.00049975	0.00299044	0.185407	Yes
TCGA.HP.A5N0.01	NTP Group 2 (acetate high)	0.687107	90	0.0029985	0.00684581	1	Yes
TCGA.K7.A5RF.01	NTP Group 2 (acetate high)	0.386555	21	0.00049975	0.00299044	0.185407	Yes
TCGA.YA.A8S7.01	NTP Group 2 (acetate high)	0.881757	144	0.236882	0.273779	1	No
TCGA.DD.A1EC.01	NTP Group 2 (acetate high)	0.723443	99	0.0129935	0.0242241	1	Yes
TCGA.XR.A8TD.01	NTP Group 2 (acetate high)	0.618127	69	0.0029985	0.00684581	1	Yes
TCGA.DD.AAVS.01	NTP Group 2 (acetate high)	0.808642	128	0.0489755	0.0738614	1	Yes
TCGA.DD.A11B.01	NTP Group 2 (acetate high)	0.890512	145	0.162419	0.202206	1	No
TCGA.ED.A8O5.01	NTP Group 2 (acetate high)	0.635699	71	0.00049975	0.00299044	0.185407	Yes
TCGA.BC.4072.01	NTP Group 2 (acetate high)	0.340164	14	0.00049975	0.00299044	0.185407	Yes
TCGA.BC.A110.01	NTP Group 2 (acetate high)	0.81456	131	0.0724638	0.103599	1	Yes
TCGA.DD.AACN.01	NTP Group 2 (acetate high)	0.455506	34	0.00049975	0.00299044	0.185407	Yes
TCGA.CC.A3MC.01	NTP Group 2 (acetate high)	0.893797	146	0.170415	0.210746	1	No
TCGA.DD.A73A.01	NTP Group 2 (acetate high)	0.966402	167	0.354823	0.382117	1	No
TCGA.CC.A8HV.01	NTP Group 2 (acetate high)	0.971277	170	0.374813	0.396169	1	No
TCGA.DD.AACZ.01	NTP Group 2 (acetate high)	0.923722	154	0.255872	0.290301	1	No
TCGA.CC.A7II.01	NTP Group 2 (acetate high)	0.779673	117	0.0734633	0.104026	1	Yes
TCGA.RC.A6M3.01	NTP Group 2 (acetate high)	0.756937	108	0.0454773	0.0694324	1	Yes
TCGA.NI.A8LF.01	NTP Group 2 (acetate high)	0.505344	50	0.00049975	0.00299044	0.185407	Yes
TCGA.FV.A23B.01	NTP Group 2 (acetate high)	0.708925	95	0.003998	0.00850005	1	Yes
TCGA.DD.AADC.01	NTP Group 2 (acetate high)	0.58878	66	0.00149925	0.00394484	0.556222	Yes
TCGA.ZP.A9D1.01	NTP Group 2 (acetate high)	0.432391	26	0.00049975	0.00299044	0.185407	Yes
TCGA.DD.A73C.01	NTP Group 2 (acetate high)	0.586592	65	0.00049975	0.00299044	0.185407	Yes
TCGA.CC.A9FU.01	NTP Group 2 (acetate high)	0.963088	165	0.370315	0.39479	1	No
TCGA.DD.AACP.01	NTP Group 2 (acetate high)	0.998386	177	0.469265	0.471809	1	No
TCGA.RC.A6M6.01	NTP Group 2 (acetate high)	0.673528	84	0.0104948	0.0200699	1	Yes
TCGA.DD.A4NH.01	NTP Group 2 (acetate high)	0.491557	44	0.00049975	0.00299044	0.185407	Yes
TCGA.EP.A12J.01	NTP Group 2 (acetate high)	0.81005	130	0.075962	0.106952	1	Yes
TCGA.2Y.A9GV.01	NTP Group 2 (acetate high)	0.740443	103	0.0129935	0.0242241	1	Yes
TCGA.DD.A114.01	NTP Group 2 (acetate high)	0.411318	23	0.00049975	0.00299044	0.185407	Yes
TCGA.UB.A7MA.01	NTP Group 2 (acetate high)	0.617122	68	0.0049975	0.0103291	1	Yes
TCGA.UB.AA0V.01	NTP Group 2 (acetate high)	0.282258	8	0.00049975	0.00299044	0.185407	Yes
TCGA.ED.A4XI.01	NTP Group 2 (acetate high)	0.380109	20	0.00049975	0.00299044	0.185407	Yes
TCGA.NI.A4U2.01	NTP Group 2 (acetate high)	0.850151	137	0.097951	0.133602	1	Yes
TCGA.DD.AADY.01	NTP Group 2 (acetate high)	0.784407	120	0.0454773	0.0694324	1	Yes
TCGA.BC.A112.01	NTP Group 2 (acetate high)	0.448056	29	0.00049975	0.00299044	0.185407	Yes
TCGA.DD.A118.01	NTP Group 2 (acetate high)	0.721337	98	0.0109945	0.0207581	1	Yes
TCGA.DD.A1EB.01	NTP Group 2 (acetate high)	0.972955	171	0.411294	0.428624	1	No
TCGA.DD.A4NL.01	NTP Group 2 (acetate high)	0.575059	63	0.0009995	0.00285242	0.370815	Yes
TCGA.EP.A3JL.01	NTP Group 2 (acetate high)	0.902467	148	0.223388	0.263102	1	No
TCGA.G3.A3CI.01	NTP Group 2 (acetate high)	0.670652	82	0.0029985	0.00684581	1	Yes
TCGA.G3.A5SJ.01	NTP Group 2 (acetate high)	0.666312	81	0.0184908	0.0325122	1	Yes
TCGA.5R.AAAM.01	NTP Group 2 (acetate high)	0.363066	17	0.00049975	0.00299044	0.185407	Yes
TCGA.BC.A3KG.01	NTP Group 2 (acetate high)	0.798865	123	0.0454773	0.0694324	1	Yes
TCGA.2Y.A9GS.01	NTP Group 2 (acetate high)	0.589102	67	0.003998	0.00850005	1	Yes
TCGA.BD.A3ER.01	NTP Group 2 (acetate high)	0.92398	155	0.233883	0.271158	1	No
TCGA.BC.A10X.01	NTP Group 2 (acetate high)	0.48619	43	0.00049975	0.00299044	0.185407	Yes
TCGA.ED.A7PX.01	NTP Group 2 (acetate high)	0.395793	22	0.00049975	0.00299044	0.185407	Yes
TCGA.DD.AAD1.01	NTP Group 2 (acetate high)	0.373385	19	0.00049975	0.00299044	0.185407	Yes
TCGA.BC.A10R.01	NTP Group 2 (acetate high)	0.857267	139	0.0969515	0.132727	1	Yes
TCGA.ED.A7XO.01	NTP Group 2 (acetate high)	0.687216	91	0.0069965	0.0138437	1	Yes
TCGA.G3.AAV7.01	NTP Group 2 (acetate high)	0.674734	86	0.005997	0.012059	1	Yes
TCGA.GJ.A3OU.01	NTP Group 2 (acetate high)	0.47759	39	0.00049975	0.00299044	0.185407	Yes
TCGA.DD.AADB.01	NTP Group 2 (acetate high)	0.718041	96	0.0154923	0.0279011	1	Yes
TCGA.ZP.A9D0.01	NTP Group 2 (acetate high)	0.912784	151	0.221889	0.262168	1	No
TCGA.BC.A10W.01	NTP Group 2 (acetate high)	0.806641	127	0.0514743	0.0766946	1	Yes
TCGA.DD.A1ED.01	NTP Group 2 (acetate high)	0.502506	48	0.00049975	0.00299044	0.185407	Yes
TCGA.DD.A4NI.01	NTP Group 2 (acetate high)	0.657765	79	0.001999	0.00502799	0.741629	Yes
TCGA.2Y.A9GT.01	NTP Group 2 (acetate high)	0.637148	73	0.00149925	0.00394484	0.556222	Yes
TCGA.CC.5260.01	NTP Group 2 (acetate high)	0.462493	36	0.00049975	0.00299044	0.185407	Yes
TCGA.G3.A25V.01	NTP Group 2 (acetate high)	0.766277	110	0.0289855	0.0475824	1	Yes
TCGA.CC.A8HT.01	NTP Group 2 (acetate high)	0.924245	156	0.38081	0.401365	1	No
TCGA.DD.AADL.01	NTP Group 2 (acetate high)	0.99945	178	0.466767	0.470572	1	No
TCGA.XR.A8TC.01	NTP Group 2 (acetate high)	0.817839	132	0.0494753	0.074313	1	Yes
TCGA.CC.A7IJ.01	NTP Group 2 (acetate high)	0.449101	30	0.00049975	0.00299044	0.185407	Yes
TCGA.5C.A9VH.01	NTP Group 2 (acetate high)	0.801191	124	0.0774613	0.108446	1	Yes
TCGA.DD.A4NA.01	NTP Group 2 (acetate high)	0.479883	40	0.00049975	0.00299044	0.185407	Yes
TCGA.CC.A9FV.01	NTP Group 2 (acetate high)	0.77024	113	0.0204898	0.0353567	1	Yes
TCGA.ZS.A9CF.01	NTP Group 2 (acetate high)	0.788486	121	0.0234883	0.0395199	1	Yes
TCGA.DD.A4NR.01	NTP Group 2 (acetate high)	0.476704	38	0.00049975	0.00299044	0.185407	Yes
TCGA.ZP.A9CY.01	NTP Group 2 (acetate high)	0.694497	93	0.005997	0.012059	1	Yes
TCGA.DD.A115.01	NTP Group 2 (acetate high)	0.992304	176	0.442279	0.455793	1	No
TCGA.FV.A495.01	NTP Group 1 (acetate low)	0.871759	224	0.124938	0.164368	1	Yes
TCGA.CC.A3MB.01	NTP Group 1 (acetate low)	0.950117	194	0.308346	0.344567	1	No
TCGA.DD.AACY.01	NTP Group 1 (acetate low)	0.595319	302	0.0009995	0.00285242	0.370815	Yes
TCGA.CC.A9FW.01	NTP Group 1 (acetate low)	0.773968	254	0.0369815	0.0583836	1	Yes
TCGA.BC.A10Y.01	NTP Group 1 (acetate low)	0.801848	246	0.049975	0.074761	1	Yes
TCGA.KR.A7K7.01	NTP Group 1 (acetate low)	0.88929	212	0.144928	0.183509	1	Yes
TCGA.ED.A459.01	NTP Group 1 (acetate low)	0.79992	248	0.0344828	0.0555015	1	Yes
TCGA.DD.AAVX.01	NTP Group 1 (acetate low)	0.87123	225	0.1999	0.242362	1	No
TCGA.ED.A7PY.01	NTP Group 1 (acetate low)	0.638074	288	0.00249875	0.00600024	0.927036	Yes
TCGA.RC.A7SF.01	NTP Group 1 (acetate low)	0.570497	306	0.00049975	0.00299044	0.185407	Yes
TCGA.DD.AAC8.01	NTP Group 1 (acetate low)	0.565814	309	0.00049975	0.00299044	0.185407	Yes
TCGA.RC.A7S9.01	NTP Group 1 (acetate low)	0.53057	315	0.00049975	0.00299044	0.185407	Yes
TCGA.G3.A5SL.01	NTP Group 1 (acetate low)	0.930702	201	0.284358	0.319687	1	No
TCGA.DD.A11A.01	NTP Group 1 (acetate low)	0.914281	206	0.205897	0.248012	1	No
TCGA.DD.A73B.01	NTP Group 1 (acetate low)	0.869651	226	0.114443	0.15218	1	Yes
TCGA.DD.AACA.01	NTP Group 1 (acetate low)	0.880371	217	0.138431	0.177709	1	Yes
TCGA.RG.A7D4.01	NTP Group 1 (acetate low)	0.97439	187	0.42079	0.434855	1	No
TCGA.EP.A26S.01	NTP Group 1 (acetate low)	0.937947	200	0.278361	0.313896	1	No
TCGA.FV.A2QQ.01	NTP Group 1 (acetate low)	0.847133	234	0.0834583	0.115534	1	Yes
TCGA.3K.AAZ8.01	NTP Group 1 (acetate low)	0.589185	304	0.0009995	0.00285242	0.370815	Yes
TCGA.DD.A3A5.01	NTP Group 1 (acetate low)	0.34784	357	0.00049975	0.00299044	0.185407	Yes
TCGA.CC.5259.01	NTP Group 1 (acetate low)	0.506901	322	0.0009995	0.00285242	0.370815	Yes
TCGA.ES.A2HT.01	NTP Group 1 (acetate low)	0.404378	348	0.00049975	0.00299044	0.185407	Yes
TCGA.CC.A8HU.01	NTP Group 1 (acetate low)	0.706417	268	0.005997	0.012059	1	Yes
TCGA.ES.A2HS.01	NTP Group 1 (acetate low)	0.458497	339	0.00049975	0.00299044	0.185407	Yes
TCGA.2Y.A9H0.01	NTP Group 1 (acetate low)	0.841295	235	0.0989505	0.134471	1	Yes
TCGA.2V.A95S.01	NTP Group 1 (acetate low)	0.668597	277	0.00349825	0.00765694	1	Yes
TCGA.2Y.A9GU.01	NTP Group 1 (acetate low)	0.856097	230	0.102949	0.138887	1	Yes
TCGA.FV.A4ZP.01	NTP Group 1 (acetate low)	0.304526	365	0.00049975	0.00299044	0.185407	Yes
TCGA.DD.A39V.01	NTP Group 1 (acetate low)	0.568972	307	0.00049975	0.00299044	0.185407	Yes
TCGA.DD.AADD.01	NTP Group 1 (acetate low)	0.71288	266	0.009995	0.0193133	1	Yes
TCGA.DD.AACS.01	NTP Group 1 (acetate low)	0.848991	233	0.13993	0.179014	1	Yes
TCGA.2Y.A9H4.01	NTP Group 1 (acetate low)	0.618451	293	0.00049975	0.00299044	0.185407	Yes
TCGA.G3.A7M7.01	NTP Group 1 (acetate low)	0.414449	345	0.00049975	0.00299044	0.185407	Yes
TCGA.T1.A6J8.01	NTP Group 1 (acetate low)	0.804721	245	0.0354823	0.0564975	1	Yes
TCGA.DD.AACV.01	NTP Group 1 (acetate low)	0.888621	213	0.172914	0.213126	1	No
TCGA.DD.A3A8.01	NTP Group 1 (acetate low)	0.725501	264	0.0414793	0.0646588	1	Yes
TCGA.G3.A25S.01	NTP Group 1 (acetate low)	0.323239	361	0.00049975	0.00299044	0.185407	Yes
TCGA.DD.A1EL.01	NTP Group 1 (acetate low)	0.876979	220	0.227886	0.266706	1	No
TCGA.WQ.A9G7.01	NTP Group 1 (acetate low)	0.939644	199	0.275362	0.311462	1	No
TCGA.DD.A4NO.01	NTP Group 1 (acetate low)	0.960676	190	0.337831	0.368633	1	No
TCGA.ZS.A9CG.01	NTP Group 1 (acetate low)	0.999347	180	0.471764	0.473039	1	No
TCGA.CC.A123.01	NTP Group 1 (acetate low)	0.412182	346	0.00049975	0.00299044	0.185407	Yes
TCGA.BC.A69H.01	NTP Group 1 (acetate low)	0.472663	335	0.00049975	0.00299044	0.185407	Yes
TCGA.DD.AAD0.01	NTP Group 1 (acetate low)	0.525797	317	0.0009995	0.00285242	0.370815	Yes
TCGA.EP.A2KA.01	NTP Group 1 (acetate low)	0.424531	342	0.00049975	0.00299044	0.185407	Yes
TCGA.DD.AACD.01	NTP Group 1 (acetate low)	0.807739	242	0.0704648	0.101722	1	Yes
TCGA.XR.A8TF.01	NTP Group 1 (acetate low)	0.731276	262	0.0149925	0.0271328	1	Yes
TCGA.G3.AAV4.01	NTP Group 1 (acetate low)	0.619065	292	0.0009995	0.00285242	0.370815	Yes
TCGA.DD.AACX.01	NTP Group 1 (acetate low)	0.460997	337	0.00049975	0.00299044	0.185407	Yes
TCGA.DD.A1EE.01	NTP Group 1 (acetate low)	0.886303	214	0.137431	0.177038	1	Yes
TCGA.KR.A7K8.01	NTP Group 1 (acetate low)	0.498837	329	0.00049975	0.00299044	0.185407	Yes
TCGA.G3.AAUZ.01	NTP Group 1 (acetate low)	0.568334	308	0.0009995	0.00285242	0.370815	Yes
TCGA.DD.A4NP.01	NTP Group 1 (acetate low)	0.538222	313	0.00049975	0.00299044	0.185407	Yes
TCGA.LG.A6GG.01	NTP Group 1 (acetate low)	0.639105	287	0.00349825	0.00765694	1	Yes
TCGA.DD.AAE4.01	NTP Group 1 (acetate low)	0.611307	297	0.00249875	0.00600024	0.927036	Yes
TCGA.G3.A5SI.01	NTP Group 1 (acetate low)	0.234801	370	0.00049975	0.00299044	0.185407	Yes
TCGA.DD.AACB.01	NTP Group 1 (acetate low)	0.614911	295	0.00049975	0.00299044	0.185407	Yes
TCGA.BC.A5W4.01	NTP Group 1 (acetate low)	0.424355	343	0.00049975	0.00299044	0.185407	Yes
TCGA.BW.A5NO.01	NTP Group 1 (acetate low)	0.920417	205	0.224388	0.263443	1	No
TCGA.CC.A7IE.01	NTP Group 1 (acetate low)	0.946677	196	0.333833	0.365345	1	No
TCGA.KR.A7K2.01	NTP Group 1 (acetate low)	0.921609	204	0.228886	0.267033	1	No
TCGA.DD.AADM.01	NTP Group 1 (acetate low)	0.337694	359	0.00049975	0.00299044	0.185407	Yes
TCGA.BW.A5NQ.01	NTP Group 1 (acetate low)	0.992137	184	0.448776	0.457406	1	No
TCGA.LG.A9QC.01	NTP Group 1 (acetate low)	0.73935	260	0.0104948	0.0200699	1	Yes
TCGA.DD.AADQ.01	NTP Group 1 (acetate low)	0.506677	323	0.00049975	0.00299044	0.185407	Yes
TCGA.WQ.AB4B.01	NTP Group 1 (acetate low)	0.63361	290	0.0029985	0.00684581	1	Yes
TCGA.RC.A7SH.01	NTP Group 1 (acetate low)	0.664136	279	0.0049975	0.0103291	1	Yes
TCGA.DD.A39W.01	NTP Group 1 (acetate low)	0.810559	240	0.0694653	0.10067	1	Yes
TCGA.UB.A7MD.01	NTP Group 1 (acetate low)	0.991956	185	0.449275	0.456661	1	No
TCGA.CC.5264.01	NTP Group 1 (acetate low)	0.801594	247	0.053973	0.080096	1	Yes
TCGA.DD.AAEB.01	NTP Group 1 (acetate low)	0.598531	300	0.001999	0.00502799	0.741629	Yes
TCGA.UB.A7MF.01	NTP Group 1 (acetate low)	0.522743	318	0.00049975	0.00299044	0.185407	Yes
TCGA.DD.AACW.01	NTP Group 1 (acetate low)	0.663174	280	0.00349825	0.00765694	1	Yes
TCGA.DD.A3A3.01	NTP Group 1 (acetate low)	0.402025	349	0.00049975	0.00299044	0.185407	Yes
TCGA.WX.AA44.01	NTP Group 1 (acetate low)	0.873243	222	0.143928	0.183496	1	Yes
TCGA.DD.A73D.01	NTP Group 1 (acetate low)	0.691707	273	0.0274863	0.0453218	1	Yes
TCGA.BW.A5NP.01	NTP Group 1 (acetate low)	0.773028	255	0.0214893	0.0366552	1	Yes
TCGA.DD.A4NN.01	NTP Group 1 (acetate low)	0.807926	241	0.0404798	0.0633671	1	Yes
TCGA.G3.A6UC.01	NTP Group 1 (acetate low)	0.884938	215	0.183908	0.225181	1	No
TCGA.BC.A69I.01	NTP Group 1 (acetate low)	0.731493	261	0.0449775	0.0692392	1	Yes
TCGA.K7.A6G5.01	NTP Group 1 (acetate low)	0.374234	353	0.00049975	0.00299044	0.185407	Yes
TCGA.ED.A8O6.01	NTP Group 1 (acetate low)	0.977152	186	0.405297	0.423564	1	No
TCGA.DD.AACQ.01	NTP Group 1 (acetate low)	0.339111	358	0.00049975	0.00299044	0.185407	Yes
TCGA.G3.AAV6.01	NTP Group 1 (acetate low)	0.634366	289	0.00149925	0.00394484	0.556222	Yes
TCGA.DD.A3A4.01	NTP Group 1 (acetate low)	0.680488	275	0.0209895	0.0360514	1	Yes
TCGA.BC.A10Z.01	NTP Group 1 (acetate low)	0.672039	276	0.00249875	0.00600024	0.927036	Yes
TCGA.WJ.A86L.01	NTP Group 1 (acetate low)	0.878143	218	0.149925	0.189191	1	Yes
TCGA.2Y.A9H1.01	NTP Group 1 (acetate low)	0.490151	332	0.00049975	0.00299044	0.185407	Yes
TCGA.FV.A496.01	NTP Group 1 (acetate low)	0.408851	347	0.00049975	0.00299044	0.185407	Yes
TCGA.DD.AAEH.01	NTP Group 1 (acetate low)	0.779396	253	0.0424788	0.0659398	1	Yes
TCGA.ZS.A9CE.01	NTP Group 1 (acetate low)	0.684435	274	0.0029985	0.00684581	1	Yes
TCGA.5C.AAPD.01	NTP Group 1 (acetate low)	0.943917	197	0.315342	0.351327	1	No
TCGA.EP.A2KC.01	NTP Group 1 (acetate low)	0.786154	250	0.0304848	0.0496046	1	Yes
TCGA.DD.A116.01	NTP Group 1 (acetate low)	0.646892	285	0.0009995	0.00285242	0.370815	Yes
TCGA.CC.A7IL.01	NTP Group 1 (acetate low)	0.247093	369	0.00049975	0.00299044	0.185407	Yes
TCGA.DD.AACC.01	NTP Group 1 (acetate low)	0.966176	189	0.372814	0.396315	1	No
TCGA.ED.A7PZ.01	NTP Group 1 (acetate low)	0.518548	320	0.00049975	0.00299044	0.185407	Yes
TCGA.DD.A39X.01	NTP Group 1 (acetate low)	0.606384	299	0.00049975	0.00299044	0.185407	Yes
TCGA.DD.AACF.01	NTP Group 1 (acetate low)	0.502659	325	0.00049975	0.00299044	0.185407	Yes
TCGA.DD.AAE0.01	NTP Group 1 (acetate low)	0.99989	179	0.475762	0.475762	1	No
TCGA.G3.AAV0.01	NTP Group 1 (acetate low)	0.597044	301	0.00349825	0.00765694	1	Yes
TCGA.CC.A5UE.01	NTP Group 1 (acetate low)	0.692749	271	0.00549725	0.0112368	1	Yes
TCGA.DD.AACJ.01	NTP Group 1 (acetate low)	0.350864	356	0.00049975	0.00299044	0.185407	Yes
TCGA.G3.AAV5.01	NTP Group 1 (acetate low)	0.233883	371	0.00049975	0.00299044	0.185407	Yes
TCGA.MI.A75C.01	NTP Group 1 (acetate low)	0.387576	351	0.00049975	0.00299044	0.185407	Yes
TCGA.DD.AAW3.01	NTP Group 1 (acetate low)	0.812747	239	0.144428	0.183502	1	Yes
TCGA.G3.A5SK.01	NTP Group 1 (acetate low)	0.958547	191	0.374313	0.396772	1	No
TCGA.DD.A3A7.01	NTP Group 1 (acetate low)	0.476449	334	0.00049975	0.00299044	0.185407	Yes
TCGA.DD.AAD5.01	NTP Group 1 (acetate low)	0.696178	270	0.0169915	0.03009	1	Yes
TCGA.DD.AADI.01	NTP Group 1 (acetate low)	0.503222	324	0.00049975	0.00299044	0.185407	Yes
TCGA.CC.A7IG.01	NTP Group 1 (acetate low)	0.615097	294	0.00049975	0.00299044	0.185407	Yes
TCGA.G3.AAV3.01	NTP Group 1 (acetate low)	0.819736	238	0.0724638	0.103599	1	Yes
TCGA.MI.A75H.01	NTP Group 1 (acetate low)	0.626511	291	0.00249875	0.00600024	0.927036	Yes
TCGA.DD.A73E.01	NTP Group 1 (acetate low)	0.745156	258	0.0229885	0.038944	1	Yes
TCGA.2Y.A9H7.01	NTP Group 1 (acetate low)	0.929406	202	0.241879	0.276114	1	No
TCGA.DD.AADJ.01	NTP Group 1 (acetate low)	0.306038	363	0.00049975	0.00299044	0.185407	Yes
TCGA.DD.AAD6.01	NTP Group 1 (acetate low)	0.613659	296	0.00449775	0.00942749	1	Yes
TCGA.BC.A10S.01	NTP Group 1 (acetate low)	0.784108	251	0.0324838	0.0526265	1	Yes
TCGA.LG.A9QD.01	NTP Group 1 (acetate low)	0.594891	303	0.00149925	0.00394484	0.556222	Yes
TCGA.DD.A3A1.01	NTP Group 1 (acetate low)	0.49961	327	0.00049975	0.00299044	0.185407	Yes
TCGA.CC.A7IK.01	NTP Group 1 (acetate low)	0.877581	219	0.161919	0.202263	1	No
TCGA.DD.AADO.01	NTP Group 1 (acetate low)	0.429671	341	0.00049975	0.00299044	0.185407	Yes
TCGA.DD.AAW1.01	NTP Group 1 (acetate low)	0.894514	211	0.231384	0.269102	1	No
TCGA.G3.A3CJ.01	NTP Group 1 (acetate low)	0.289868	367	0.00049975	0.00299044	0.185407	Yes
TCGA.G3.A25X.01	NTP Group 1 (acetate low)	0.909979	208	0.212394	0.25337	1	No
TCGA.UB.A7MB.01	NTP Group 1 (acetate low)	0.868938	227	0.112444	0.15006	1	Yes
TCGA.DD.AADG.01	NTP Group 1 (acetate low)	0.645106	286	0.00249875	0.00600024	0.927036	Yes
TCGA.CC.5262.01	NTP Group 1 (acetate low)	0.880679	216	0.128436	0.167781	1	Yes
TCGA.ZS.A9CD.01	NTP Group 1 (acetate low)	0.941786	198	0.338831	0.36864	1	No
TCGA.DD.AAE9.01	NTP Group 1 (acetate low)	0.762891	256	0.0824588	0.114578	1	Yes
TCGA.BD.A2L6.01	NTP Group 1 (acetate low)	0.434318	340	0.00049975	0.00299044	0.185407	Yes
TCGA.DD.AAEI.01	NTP Group 1 (acetate low)	0.300902	366	0.00049975	0.00299044	0.185407	Yes
TCGA.2Y.A9H3.01	NTP Group 1 (acetate low)	0.830946	237	0.071964	0.103483	1	Yes
TCGA.DD.AADS.01	NTP Group 1 (acetate low)	0.389527	350	0.00049975	0.00299044	0.185407	Yes
TCGA.DD.A39Z.01	NTP Group 1 (acetate low)	0.336689	360	0.00049975	0.00299044	0.185407	Yes
TCGA.EP.A2KB.01	NTP Group 1 (acetate low)	0.559807	311	0.00049975	0.00299044	0.185407	Yes
TCGA.DD.AAEA.01	NTP Group 1 (acetate low)	0.807596	243	0.0564718	0.083139	1	Yes
TCGA.2Y.A9GY.01	NTP Group 1 (acetate low)	0.994358	182	0.451774	0.457946	1	No
TCGA.XR.A8TE.01	NTP Group 1 (acetate low)	0.718252	265	0.0164918	0.0294156	1	Yes
TCGA.DD.AACG.01	NTP Group 1 (acetate low)	0.529228	316	0.00049975	0.00299044	0.185407	Yes
TCGA.DD.AAC9.01	NTP Group 1 (acetate low)	0.564363	310	0.00149925	0.00394484	0.556222	Yes
TCGA.DD.AAE1.01	NTP Group 1 (acetate low)	0.61073	298	0.00249875	0.00600024	0.927036	Yes
TCGA.DD.A11D.01	NTP Group 1 (acetate low)	0.873609	221	0.190905	0.232979	1	No
TCGA.ZP.A9D4.01	NTP Group 1 (acetate low)	0.947829	195	0.323338	0.356489	1	No
TCGA.DD.AAED.01	NTP Group 1 (acetate low)	0.459368	338	0.00049975	0.00299044	0.185407	Yes
TCGA.DD.AACK.01	NTP Group 1 (acetate low)	0.861461	229	0.128936	0.167842	1	Yes
TCGA.DD.AAVQ.01	NTP Group 1 (acetate low)	0.806725	244	0.0664668	0.0974671	1	Yes
TCGA.DD.AACO.01	NTP Group 1 (acetate low)	0.490163	331	0.00049975	0.00299044	0.185407	Yes
TCGA.DD.AAD8.01	NTP Group 1 (acetate low)	0.872387	223	0.125437	0.164443	1	Yes
TCGA.5R.AA1C.01	NTP Group 1 (acetate low)	0.701591	269	0.0234883	0.0395199	1	Yes
TCGA.G3.A3CK.01	NTP Group 1 (acetate low)	0.831614	236	0.0689655	0.100338	1	Yes
TCGA.MI.A75G.01	NTP Group 1 (acetate low)	0.316258	362	0.00049975	0.00299044	0.185407	Yes
TCGA.MI.A75I.01	NTP Group 1 (acetate low)	0.971314	188	0.414293	0.43054	1	No
TCGA.CC.A7IF.01	NTP Group 1 (acetate low)	0.691942	272	0.00349825	0.00765694	1	Yes
TCGA.DD.AACE.01	NTP Group 1 (acetate low)	0.477376	333	0.00049975	0.00299044	0.185407	Yes
TCGA.DD.AAVY.01	NTP Group 1 (acetate low)	0.518465	321	0.00049975	0.00299044	0.185407	Yes
TCGA.DD.A1EG.01	NTP Group 1 (acetate low)	0.952405	193	0.322339	0.356978	1	No
TCGA.DD.AADN.01	NTP Group 1 (acetate low)	0.380907	352	0.00049975	0.00299044	0.185407	Yes
TCGA.2Y.A9H9.01	NTP Group 1 (acetate low)	0.585588	305	0.00149925	0.00394484	0.556222	Yes
TCGA.G3.A25Z.01	NTP Group 1 (acetate low)	0.495553	330	0.00049975	0.00299044	0.185407	Yes
TCGA.BC.A217.01	NTP Group 1 (acetate low)	0.748283	257	0.0544728	0.0805155	1	Yes
TCGA.RC.A7SK.01	NTP Group 1 (acetate low)	0.520235	319	0.00049975	0.00299044	0.185407	Yes
TCGA.DD.A4NE.01	NTP Group 1 (acetate low)	0.993001	183	0.447276	0.457134	1	No
TCGA.DD.AACT.01	NTP Group 1 (acetate low)	0.711055	267	0.0129935	0.0242241	1	Yes
TCGA.DD.AADF.01	NTP Group 1 (acetate low)	0.355517	354	0.00049975	0.00299044	0.185407	Yes
TCGA.DD.A1EJ.01	NTP Group 1 (acetate low)	0.648045	284	0.00349825	0.00765694	1	Yes
TCGA.DD.AAVU.01	NTP Group 1 (acetate low)	0.305811	364	0.00049975	0.00299044	0.185407	Yes
TCGA.G3.A3CG.01	NTP Group 1 (acetate low)	0.726031	263	0.0169915	0.03009	1	Yes
TCGA.O8.A75V.01	NTP Group 1 (acetate low)	0.921844	203	0.214893	0.25512	1	No
TCGA.DD.A3A9.01	NTP Group 1 (acetate low)	0.780469	252	0.0344828	0.0555015	1	Yes
TCGA.DD.A73G.01	NTP Group 1 (acetate low)	0.540391	312	0.0009995	0.00285242	0.370815	Yes
TCGA.WX.AA47.01	NTP Group 1 (acetate low)	0.852553	231	0.103448	0.138804	1	Yes
TCGA.G3.A7M5.01	NTP Group 1 (acetate low)	0.535279	314	0.00049975	0.00299044	0.185407	Yes
TCGA.2Y.A9H8.01	NTP Group 1 (acetate low)	0.649677	283	0.001999	0.00502799	0.741629	Yes
TCGA.DD.A119.01	NTP Group 1 (acetate low)	0.422358	344	0.00049975	0.00299044	0.185407	Yes
TCGA.FV.A2QR.01	NTP Group 1 (acetate low)	0.658846	282	0.00349825	0.00765694	1	Yes
TCGA.DD.AADR.01	NTP Group 1 (acetate low)	0.667198	278	0.00349825	0.00765694	1	Yes
TCGA.2Y.A9HB.01	NTP Group 1 (acetate low)	0.899993	210	0.169415	0.210211	1	No
TCGA.DD.AAE3.01	NTP Group 1 (acetate low)	0.850114	232	0.132434	0.171195	1	Yes
TCGA.DD.AACI.01	NTP Group 1 (acetate low)	0.660352	281	0.00549725	0.0112368	1	Yes
TCGA.DD.AADU.01	NTP Group 1 (acetate low)	0.500292	326	0.00049975	0.00299044	0.185407	Yes
TCGA.EP.A3RK.01	NTP Group 1 (acetate low)	0.996874	181	0.461769	0.466802	1	No
TCGA.CC.A5UD.01	NTP Group 1 (acetate low)	0.956898	192	0.326337	0.358198	1	No
TCGA.DD.AAEE.01	NTP Group 1 (acetate low)	0.797496	249	0.043978	0.0679827	1	Yes
TCGA.RC.A6M4.01	NTP Group 1 (acetate low)	0.472347	336	0.0009995	0.00285242	0.370815	Yes
TCGA.G3.A7M8.01	NTP Group 1 (acetate low)	0.911441	207	0.207896	0.24961	1	No
TCGA.DD.AAVP.01	NTP Group 1 (acetate low)	0.499362	328	0.00149925	0.00394484	0.556222	Yes
TCGA.UB.A7ME.01	NTP Group 1 (acetate low)	0.90195	209	0.243878	0.277542	1	No
TCGA.G3.A25U.01	NTP Group 1 (acetate low)	0.741108	259	0.0189905	0.0332334	1	Yes
TCGA.DD.AAE6.01	NTP Group 1 (acetate low)	0.255804	368	0.00049975	0.00299044	0.185407	Yes
TCGA.G3.AAV2.01	NTP Group 1 (acetate low)	0.866669	228	0.156422	0.19672	1	Yes
TCGA.DD.A39Y.01	NTP Group 1 (acetate low)	0.3551	355	0.00049975	0.00299044	0.185407	Yes
